# Supplementary material for: Minimal Change Disease: Pathogenetic Insights from Glomerular Proteomics
Source: Int J Mol Sci. 2024 May 21;25(11):5613. doi: 10.3390/ijms25115613 (PMC11171934; doi:10.3390/ijms25115613)
Supplement: Supplementary file 1 [file ijms-25-05613-s001.zip]

Archive with 2 entries (2 files):
- ijms-2941938_Supplementary Tables S1-S5_rev.xlsx
- Supplementary information File S1 Progenesis QIp report of identified proteins.pdf
