# Supplementary material for: Minimal Change Disease: Pathogenetic Insights from Glomerular Proteomics
Source: Int J Mol Sci. 2024 May 21;25(11):5613. doi: 10.3390/ijms25115613 (PMC11171934; doi:10.3390/ijms25115613)
Supplement: Supplementary file 1 [file ijms-25-05613-s001.zip › ijms-2941938_Supplementary Tables S1-S5_rev.xlsx]

## Sheet: Overview
Supplementary tables
Table S1. Main clinical features of patients included in this study
Table S2. List of all identified proteins in CTR and MCD samples
Table S3. Refined protein list after post-processing of protein dataset
Table S4. List of significant different expressed proteins in MCD vs CTR
Table S5. STRING enrichment analysis results of DEPs identified

## Sheet: Table S1
Table S1. Main clinical features of patients included in this study
	Group		Statistical significance
Clinical parameter	MCD	CTR	T test independent, two-tailed (p- value)
Sex (male %)	60	66	-
Age	43± 22	56± 13	0.4
Serum creatinine (μmol/L )	80.79±25.72	81.91±6.75	0.95
eRFG (CKD-EPI 2021) mL/min/1.73m2	94.4±25.85	87±7	0.65
Serum urea (mg/dL)	54.6±14.02	24.26±9.98	0.02
Serum albumin (g/dL)	1.86±0.75	4.6±0.26	0.001
Serum protein (g/dL)	4.14±0.99	6.26±0.35	0.01
Hemoglobin (g/dL)	13.92±1.62	12.13±0.90	0.13
Serum glucose (mmol/L)	5.05±0.56	6.41±2.65	0.28
Proteinuria (g/24h)	14.75± 8.02	-	-
Dipstick Protein (%)	100	negative	-
Dipstick Erythrocyte (%)	20	33	-
Dipstick Leukocyte (%)	negative	negative	-
Legend:	Continuous variables are presented as mean ± standard deviation, qualitative variables (e.g gender) are presented as % of group; " -" = missing data;dipstick results are represented as % of patiens/ group that had positive test result

## Sheet: Table S2
Table S2. List of all identified proteins in CTR and MCD samples. Raw data processing and label-free quantification was performed using ProgenesisQIP version 4.2
Accession	Peptide count	Unique peptides	Confidence score	Max fold change	Power	Highest mean condition	Lowest mean condition	Description	GeneID	CTR_P1	CTR_P2	CTR_P3	CTR average	CTR stdev	CTR CV	MCD_P1	MCD_P2	MCD_P3	MCD_P4	MCD_P5	MCD average	MCD stdev	MCD CV
Q9UN36	2	2	11.6531	57.5116	0.803594	CTR	MCD	Protein NDRG2	NDRG2		0.0500949	0.0139198	0.0320073	0.0255797	0.799182		0.00145849			0.000793265	0.00112588	0.000470385	0.417795
Q9UBI6	2	2	10.6938	3.80092	0.92257	CTR	MCD	Guanine nucleotide-binding protein G(I)/G(S)/G(O) subunit gamma-12	GNG12	0.0362639	0.150008	0.0792762	0.0885161	0.0574323	0.648835	0.00355095	0.0626812	0.0178397	0.00767124	0.0246972	0.0232881	0.0235421	1.01091
Q9NZT1	2	2	11.1264	1.55008	0.224093	CTR	MCD	Calmodulin-like protein 5	CALML5	0.951405	0.15929	0.290037	0.466911	0.424647	0.909482	0.480815	0.242962	0.23348	0.30003	0.248795	0.301217	0.103666	0.344159
Q9NZN3	7	7	38.594	3.71697	0.999999	MCD	CTR	EH domain-containing protein 3	EHD3	1.14233	0.154049	0.650092	0.648824	0.494143	0.761598	2.56894	1.63549	2.94623	2.88082	2.02681	2.41166	0.565944	0.23467
Q9NZ72	1	1	4.3846	2.55227	0.331875	CTR	MCD	Stathmin-3	STMN3	0.480682	0.0510757	0.029436	0.187065	0.25451	1.36055	0.105831	0.0785676	0.0475207	0.0818068	0.0527405	0.0732933	0.023694	0.323277
Q9NVA2	1	1	6.5364	3.24114	0.74793	CTR	MCD	Septin-11	SEPTIN11	0.0207608	0.204642	0.102535	0.109313	0.092128	0.842793	0.00633348	0.0566166	0.0643523	0.00812532	0.0332055	0.0337266	0.0267767	0.793933
Q9NSB2	3	3	15.2791	2.11366	0.0502446	CTR	MCD	Keratin_ type II cuticular Hb4	KRT84	7.53394	0.226259	0.263998	2.67473	4.20824	1.57333	1.67786	0.964711	1.32809	1.22762	1.12895	1.26545	0.2667	0.210756
Q9NP85	3	3	19.4801	9.31987	0.827944	CTR	MCD	Podocin	NPHS2	0.00705423	0.0632296	0.0156036	0.0286291	0.0302682	1.05725	0.00136555	0.00334779	0.00490861	0.00558511	0.00166984	0.00337538	0.001883	0.557863
Q9HC38	4	4	19.0508	2.25539	0.0909615	CTR	MCD	Glyoxalase domain-containing protein 4	GLOD4	5.92225	0.327722	0.4395	2.22982	3.19822	1.43429	1.22246	1.04339	0.900715	1.08701	0.689749	0.988665	0.20274	0.205064
Q9H2M3	1	1	3.5344	4.77358	1	MCD	CTR	S-methylmethionine--homocysteine S-methyltransferase BHMT2	BHMT2	1.12828	0.173261	0.620591	0.640712	0.47783	0.745779	2.8919	1.94974	3.55487	3.94977	2.94617	3.05849	0.760013	0.248493
Q9H299	1	1	5.9765	3.73517	0.999947	CTR	MCD	SH3 domain-binding glutamic acid-rich-like protein 3	SH3BGRL3	0.0501493	0.0653132	0.0751545	0.063539	0.0125967	0.198251	0.0207655	0.0412694	0.00967065		0.026699	0.0246012	0.0131639	0.535093
Q9H0W9	1	1	5.0428	6.14478	0.590601	CTR	MCD	Ester hydrolase C11orf54	C11orf54	0.0446129	0.0290415	0.330845	0.134833	0.16993	1.2603	0.00812683	0.00251798	0.00410799		0.0949609	0.0274284	0.0450835	1.64368
Q9H082	1	1	4.9055	2.81279	0.834674	CTR	MCD	Ras-related protein Rab-33B	RAB33B	0.011895	0.0767788	0.0587865	0.0491534	0.0334974	0.681486	0.00366838	0.0229021	0.0188005	0.0195734	0.0224306	0.017475	0.00791824	0.453118
Q9BW30	2	2	12.9051	2.45605	0.431069	CTR	MCD	Tubulin polymerization-promoting protein family member 3	TPPP3	0.00198361	0.0716145	0.0485226	0.0407069	0.0354673	0.871285	0.00346355	0.0124311	0.0087413	0.0468407	0.011394	0.0165741	0.0172721	1.04211
Q9BVQ7	1	1	6.556	1.04022	0.0549302	MCD	CTR	Spermatogenesis-associated protein 5-like protein 1	SPATA5L1	0.065398	0.109589	0.0681426	0.0810431	0.0247592	0.305507	0.0582044	0.128868	0.0804158	0.0471383	0.106885	0.0843025	0.0338139	0.401102
Q9BVM4	1	1	6.06	4.08812	0.516225	CTR	MCD	Gamma-glutamylaminecyclotransferase	GGACT	0.00828013	0.0210611	0.102512	0.0439512	0.0511166	1.16303	0.00341526	0.00511948	0.00215187		0.0441442	0.0137077	0.0203274	1.48292
Q9BVC6	1	1	6.5823	1.34729	0.21914	CTR	MCD	Transmembrane protein 109	TMEM109	0.0595654	0.104909	0.0677869	0.0774206	0.0241583	0.31204	0.0101768	0.113155	0.0618436	0.0461043	0.0560402	0.0574641	0.0370401	0.644578
Q9BUT1	1	1	4.1313	7.32034	1	MCD	CTR	3-hydroxybutyrate dehydrogenase type 2	BDH2	0.908742	0.0591092	0.203536	0.390462	0.454615	1.1643	2.84489	1.90007	2.95254	4.64367	1.95042	2.85832	1.1112	0.388759
Q9BSE5	3	3	15.168	1.92025	0.387307	CTR	MCD	Agmatinase_ mitochondrial	AGMAT	0.0493793	0.381924	0.658778	0.36336	0.305123	0.839726	0.137227	0.23084	0.258895	0.00255916	0.316608	0.189226	0.122841	0.649179
Q9BR76	3	3	16.0146	1.32455	0.173935	CTR	MCD	Coronin-1B	CORO1B	0.0222425	0.0757617	0.0750261	0.0576768	0.0306891	0.532088	0.018186	0.0252064	0.0365837	0.0535249	0.0842217	0.0435446	0.0263725	0.605644
Q9BQI9	1	1	5.4876	3.37798	0.326098	CTR	MCD	Nuclear receptor-interacting protein 2	NRIP2		0.038349	0.00612972	0.0222393	0.0227824	1.02442		0.0201922	0.00175327			0.0109727	0.0130383	1.18824
Q99798	6	6	27.7726	1.64849	0.261046	CTR	MCD	Aconitate hydratase_ mitochondrial	ACO2	0.00721557	0.105163	0.0501348	0.054171	0.0490982	0.906355	0.0105355	0.0326331	0.0275695	0.0299125	0.0636543	0.032861	0.0192575	0.586029
Q99456	2	2	8.3296	3.05001	0.999471	MCD	CTR	Keratin_ type I cytoskeletal 12	KRT12	1.37625	0.155507	0.814568	0.78211	0.61102	0.781246	2.50406	1.57881	3.04721	2.83825	1.95888	2.38544	0.610256	0.255825
Q96KP4	3	3	19.2585	1.82082	0.273039	CTR	MCD	Cytosolic non-specific dipeptidase	CNDP2	0.0678423	0.0781942	0.225105	0.123714	0.0879597	0.710993	0.0449043	0.0337539	0.0250807	0.0261625	0.209819	0.0679441	0.0797046	1.17309
Q96JY6	13	13	103.16	1.07374	0.0603988	CTR	MCD	PDZ and LIM domain protein 2	PDLIM2	0.177886	0.531343	0.265753	0.324994	0.184025	0.566241	0.220855	0.385828	0.438031	0.267256	0.201402	0.302674	0.104212	0.344306
Q96AC1	2	2	8.8213	1.1747	0.0543471	CTR	MCD	Fermitin family homolog 2	FERMT2	0.00129575	0.0309471	0.00285174	0.0116982	0.0166882	1.42656	0.00274657	0.00222587	0.0419344	0.00143008	0.00262443	0.0101923	0.0177519	1.7417
Q96A08	1	1	5.8185	2.01151	0.260894	CTR	MCD	Histone H2B type 1-A	H2BC1	0.447623	0.0425175	0.0564087	0.182183	0.229983	1.26237	0.155331	0.0920962	0.0325664	0.0936657	0.0791924	0.0905703	0.0438741	0.48442
Q969L2	1	1	6.0718	2.78233	0.552651	CTR	MCD	Protein MAL2	MAL2	0.0133053	0.148389	0.0472522	0.0696489	0.0702719	1.00894	0.00830282	0.0355914	0.0447312	0.0269912	0.0095464	0.0250326	0.0159927	0.638876
Q93088	6	6	38.2954	2.25333	0.968502	MCD	CTR	Betaine--homocysteine S-methyltransferase 1	BHMT	1.389	0.253895	1.67993	1.10761	0.75351	0.680305	2.45421	1.54699	3.07923	2.99552	2.40307	2.49581	0.61251	0.245416
Q92597	1	1	5.8236	1.32042	0.581697	MCD	CTR	Protein NDRG1	NDRG1	0.0538806	0.0801172	0.0707838	0.0682605	0.013299	0.194827	0.0970959	0.0569502	0.108496	0.0888528	0.0992686	0.0901327	0.0198235	0.219936
Q8N3V7	8	8	41.045	1.9401	0.495321	CTR	MCD	Synaptopodin	SYNPO	0.0228208	0.190161	0.0999256	0.104303	0.0837561	0.803011	0.030995	0.0880335	0.0657732	0.0426803	0.0413258	0.0537615	0.0229924	0.427674
Q8N257	2	2	0	1.42374	0.357259	CTR	MCD	Histone H2B type 3-B	H2BU1	0.0596335	0.131358	0.099109	0.0967003	0.0359231	0.371489	0.0184102	0.109666	0.0773106	0.087807	0.0464058	0.0679198	0.0358485	0.527806
Q86Y46	8	8	29.3282	1.71843	0.741829	MCD	CTR	Keratin_ type II cytoskeletal 73	KRT73	3.50292	0.359958	1.0017	1.62152	1.66063	1.02411	3.00601	1.91014	3.24645	3.42179	2.34801	2.78648	0.637106	0.228642
Q86UL8	1	1	6.3709	4.64868	0.860692	CTR	MCD	Membrane-associated guanylate kinase_ WW and PDZ domain-containing protein 2	MAGI2	0.0147903	0.0972594	0.0369199	0.0496565	0.0426844	0.859593	0.00340256	0.0198938	0.0130949	0.0120252	0.00499281	0.0106819	0.00666784	0.624221
Q7Z794	3	3	13.0968	6.21856	0.999999	MCD	CTR	Keratin_ type II cytoskeletal 1b	KRT77	5.23248	0.543339	0.828492	2.20144	2.62883	1.19414	13.7455	9.3849	17.0464	15.923	12.3491	13.6898	3.02435	0.22092
Q7Z4W1	2	2	10.7166	2.0324	0.552066	CTR	MCD	L-xylulose reductase	DCXR	0.0405883	0.201726	0.246812	0.163042	0.108418	0.664967	0.0392616	0.0951488	0.0830658	0.0162824	0.167349	0.0802215	0.0582838	0.726536
Q7Z406	4	4	24.0768	2.38373	0.552105	CTR	MCD	Myosin-14	MYH14	0.0533855	0.244518	0.095095	0.131	0.100498	0.76716	0.0116978	0.141767	0.0716717	0.0323936	0.0172484	0.0549557	0.0538928	0.98066
Q6UXI9	5	5	30.1722	2.05518	0.850203	CTR	MCD	Nephronectin	NPNT	0.0617258	0.163963	0.0781885	0.101292	0.054895	0.541946	0.021379	0.0492924	0.0679783	0.0510516	0.0567308	0.0492864	0.0172246	0.349479
Q6S8J3	9	9	35.8598	1.02549	0.169014	MCD	CTR	POTE ankyrin domain family member E	POTEE	3.59769	0.276555	0.339757	1.40467	1.89948	1.35226	1.87991	1.14488	1.43958	1.52325	1.21473	1.44047	0.290813	0.201888
Q5TZA2	10	10	49.7749	1.81028	0.336561	CTR	MCD	Rootletin	CROCC	0.0815858	0.810971	1.23032	0.707627	0.581301	0.821478	0.291108	0.428873	0.63544	0.134502	0.464542	0.390893	0.188655	0.482626
Q5TEC6	2	2	0	1.0184	0.0513206	CTR	MCD	Histone HIST2H3PS2	H3-2	0.187464	0.318056	0.239282	0.248267	0.065758	0.264867	0.0924488	0.258292	0.306514	0.376251	0.1854	0.243781	0.109549	0.449375
Q5T749	7	7	42.7151	1.55967	0.414067	MCD	CTR	Keratinocyte proline-rich protein	KPRP	1.4399	0.165727	0.0724849	0.559371	0.763985	1.36579	1.02731	0.638369	1.03349	0.830234	0.832759	0.872432	0.164367	0.188401
Q5D862	3	3	15.3967	3.58399	0.395901	CTR	MCD	Filaggrin-2	FLG2	0.961485	0.0550819	0.0672137	0.36126	0.519846	1.43898	0.178634	0.0724148	0.0775372	0.0849346	0.0904712	0.100798	0.0440552	0.437063
Q58FF8	1	1	4.7704	2.70254	0.822706	CTR	MCD	Putative heat shock protein HSP 90-beta 2	HSP90AB2P	0.0613775	0.27123	0.150699	0.161102	0.105312	0.653698	0.00351899	0.0375692	0.0528864	0.114547	0.0895361	0.0596115	0.0435627	0.730776
Q562R1	2	2	11.433	2.04919	0.999653	CTR	MCD	Beta-actin-like protein 2	ACTBL2	0.516667	0.487292	0.409157	0.471039	0.0555675	0.117968	0.27429	0.34861	0.252324	0.0959783	0.178124	0.229865	0.0964121	0.419429
Q3MJ62	1	1	4.1723	7.08761	1	MCD	CTR	Zinc finger and SCAN domain-containing protein 23	ZSCAN23	0.584589	0.128895	0.196267	0.30325	0.245964	0.811094	2.0106	1.38519	2.65282	2.75458	1.9434	2.14932	0.562449	0.261687
Q3LXA3	5	5	20.347	2.77028	0.999154	MCD	CTR	Triokinase/FMN cyclase	TKFC	0.272402	0.0316592	0.288634	0.197565	0.143908	0.728407	0.547316	0.342054	0.668439	0.664967	0.513775	0.54731	0.13395	0.244742
Q2TBA0	1	1	7.7694	5.92124	1	MCD	CTR	Kelch-like protein 40	KLHL40	2.33918	0.292648	0.324082	0.985305	1.1726	1.19009	5.78982	4.2906	7.39766	6.52657	5.16649	5.83423	1.19941	0.205581
Q2M2I5	1	1	5.3756	3.28825	0.98878	MCD	CTR	Keratin_ type I cytoskeletal 24	KRT24	17.9977	1.8173	10.8793	10.2314	8.10965	0.792621	33.6367	21.647	39.0951	43.6526	30.1862	33.6435	8.45236	0.251233
Q16555	6	6	33.0497	2.95198	0.858916	CTR	MCD	Dihydropyrimidinase-related protein 2	DPYSL2	0.0172565	0.115074	0.0767393	0.0696898	0.0492881	0.707249	0.00713461	0.04047	0.0218037	0.017058	0.0315727	0.0236078	0.0128967	0.546288
Q15599	9	9	68.8558	1.43694	0.177818	CTR	MCD	Na(+)/H(+) exchange regulatory cofactor NHE-RF2	SLC9A3R2	0.0156649	0.155361	0.0731863	0.0814041	0.0702097	0.862484	0.0237024	0.0977872	0.0751591	0.0590052	0.0276002	0.0566508	0.0315033	0.556097
Q15517	1	1	6.5354	1.9782	0.290008	CTR	MCD	Corneodesmosin	CDSN	0.818191	0.0936941	0.137065	0.34965	0.406347	1.16215	0.16541	0.14241	0.120186	0.237114	0.218637	0.176752	0.0497636	0.281545
Q15366	2	2	9.9769	2.17292	0.727021	CTR	MCD	Poly(rC)-binding protein 2	PCBP2	0.415355	0.189949	0.255188	0.286831	0.115987	0.404374	0.0449886	0.0657794	0.107335	0.351947	0.0899622	0.132002	0.125208	0.94853
Q15365	4	4	21.6247	2.10546	0.994904	CTR	MCD	Poly(rC)-binding protein 1	PCBP1	0.080718	0.0995429	0.102801	0.0943538	0.0119208	0.126341	0.063073	0.0547912	0.0186431	0.0264083	0.0611542	0.044814	0.0207583	0.463211
Q14894	1	1	5.4738	3.50861	0.996731	CTR	MCD	Ketimine reductase mu-crystallin	CRYM	0.0748792	0.0432362	0.0922606	0.0701253	0.0248555	0.354444	0.00922488	0.0239027	0.0166174	0.0054857	0.0447025	0.0199866	0.0155214	0.776588
Q14847	6	6	35.5437	1.39841	0.204688	CTR	MCD	LIM and SH3 domain protein 1	LASP1	0.0989464	0.32698	0.105815	0.177247	0.129718	0.731847	0.054606	0.11007	0.212943	0.110788	0.145339	0.126749	0.0581216	0.458557
Q14240	3	3	14.416	1.84887	1	CTR	MCD	Eukaryotic initiation factor 4A-II	EIF4A2	0.0880316	0.0961461	0.0900039	0.0913939	0.00423206	0.0463058	0.046336	0.0581351	0.0278356	0.0523409	0.0625132	0.0494322	0.0135214	0.273535
Q14195	2	2	9.5966	1.97094	0.657759	CTR	MCD	Dihydropyrimidinase-related protein 3	DPYSL3	0.0402963	0.0792117	0.0280528	0.0491869	0.0267131	0.543094	0.011601	0.0272233	0.0345964	0.036336	0.0150235	0.024956	0.0112316	0.450056
Q14103	1	1	7.147	1.36071	0.15154	CTR	MCD	Heterogeneous nuclear ribonucleoprotein D0	HNRNPD	0.0101298	0.221621	0.109263	0.113671	0.105815	0.930882	0.0499024	0.110363	0.0717913	0.0770285	0.108606	0.0835382	0.0257861	0.308674
Q13885	2	2	17.3816	4.70481	0.999827	CTR	MCD	Tubulin beta-2A chain	TUBB2A	0.0404444	0.0981085	0.0906965	0.0764164	0.0313724	0.410545	0.00880484	0.0215419	0.00671883	0.00482818	0.0393171	0.0162422	0.014464	0.89052
Q13642	3	3	14.7651	2.79204	0.330002	CTR	MCD	Four and a half LIM domains protein 1	FHL1	0.00356542	0.0417646	0.01	0.0184434	0.0204515	1.10888		0.0291306	0.00114294	0.000990236	0.0017646	0.0082571	0.0139197	1.68579
Q13228	2	2	11.0834	3.79933	0.869049	CTR	MCD	Methanethiol oxidase	SELENBP1	0.0562145	0.0828443	0.213023	0.11736	0.083909	0.714969	0.01757	0.0274685	0.0159507	0.00257072	0.0908891	0.0308898	0.0346922	1.12309
Q12931	3	3	21.5371	2.9665	0.999529	MCD	CTR	Heat shock protein 75 kDa_ mitochondrial	TRAP1	1.33705	0.199524	0.794591	0.777055	0.568966	0.732208	2.30952	1.47355	2.7728	2.94257	2.02724	2.30514	0.590299	0.25608
Q08554	3	3	18.7053	3.93818	0.359527	CTR	MCD	Desmocollin-1	DSC1	0.961825	0.0322757	0.0326475	0.342249	0.536568	1.56777	0.164332	0.0729709	0.0707806	0.0632857	0.0631584	0.0869054	0.0435052	0.500603
Q08380	3	3	15.7267	2.76131	0.634593	CTR	MCD	Galectin-3-binding protein	LGALS3BP	0.0135571	0.0803566	0.167861	0.0872582	0.077383	0.886828	0.0403672	0.0306602	0.0264045	0.00074749	0.0598222	0.0316003	0.0215239	0.681129
Q07157	9	9	45.3636	3.21003	0.988998	CTR	MCD	Tight junction protein ZO-1	TJP1	0.0664829	0.176629	0.19433	0.145814	0.0692705	0.475061	0.010099	0.0725892	0.0608679	0.0142035	0.0693631	0.0454245	0.0307088	0.67604
Q06830	6	6	49.5865	2.23605	0.960782	CTR	MCD	Peroxiredoxin-1	PRDX1	0.154294	0.212867	0.360988	0.242716	0.106531	0.438911	0.0956469	0.10686	0.0870747	0.0659693	0.187184	0.108547	0.0464409	0.427842
Q05682	8	8	49.0581	1.19586	0.151039	CTR	MCD	Caldesmon	CALD1	0.0620462	0.17429	0.0914235	0.109253	0.0582074	0.532775	0.0535268	0.0880859	0.111242	0.100112	0.10383	0.0913593	0.0227457	0.248969
Q04695	10	10	25.7674	1.90364	0.0601405	CTR	MCD	Keratin_ type I cytoskeletal 17	KRT17	12.4625	0.332311	0.841535	4.54544	6.86108	1.50944	3.76327	2.10295	1.94738	2.30341	1.82183	2.38777	0.789695	0.330725
Q03252	9	9	47.6117	1.42294	0.82242	CTR	MCD	Lamin-B2	LMNB2	0.14474	0.224439	0.178503	0.182561	0.0400039	0.219127	0.0750874	0.152798	0.149751	0.108066	0.155789	0.128298	0.035556	0.277135
Q03154	7	7	37.9725	3.88009	0.434106	CTR	MCD	Aminoacylase-1	ACY1	0.103253	0.0684497	0.834543	0.335415	0.432607	1.28977	0.0365502	0.0334507	0.0150852	0.00597522	0.341165	0.0864452	0.142958	1.65374
Q02413	10	10	64.2557	6.83984	0.411695	CTR	MCD	Desmoglein-1	DSG1	0.805778	0.00903614	0.00769111	0.274168	0.460388	1.67922	0.0918417	0.0502111	0.00839231	0.0432676	0.00670762	0.0400841	0.0350354	0.874047
Q02252	1	1	6.3215	1.1555	0.054669	CTR	MCD	Methylmalonate-semialdehyde dehydrogenase [acylating]_ mitochondrial	ALDH6A1	0.0143338	0.0427316	0.177363	0.0781426	0.0870922	1.11453	0.0199486	0.0252132	0.010162		0.282809	0.0845331	0.132331	1.56543
Q01995	4	4	22.3296	2.60664	0.654534	CTR	MCD	Transgelin	TAGLN	0.00687525	0.116988	0.0911267	0.0716634	0.0575789	0.803463	0.0135667	0.0279202	0.017113	0.0144271	0.0644362	0.0274926	0.0214324	0.779567
Q01955	12	12	59.0106	1.22188	0.193284	CTR	MCD	Collagen alpha-3(IV) chain	COL4A3	0.747164	1.22386	0.660292	0.877106	0.303426	0.345939	0.26931	0.705918	0.965793	0.870445	0.777706	0.717834	0.269107	0.374887
Q00796	1	1	6.0482	2.49985	0.272484	CTR	MCD	Sorbitol dehydrogenase	SORD	0.00593471	0.0348856	0.142778	0.0611995	0.0721169	1.17839	0.0139658	0.00199994	0.00387073	0.00322133	0.100959	0.0248035	0.0428403	1.72719
P81605	3	3	32.3026	2.06909	0.0965496	CTR	MCD	Dermcidin	DCD	3.30041	0.133778	0.145843	1.19334	1.82478	1.52913	1.08965	0.348555	0.435979	0.553764	0.455793	0.576749	0.295854	0.512968
P78417	1	1	4.2875	3.30737	0.645141	CTR	MCD	Glutathione S-transferase omega-1	GSTO1	0.00649308	0.0701722	0.115096	0.0639204	0.0545707	0.853729	0.00607349	0.0189931	0.00733514	0.00505642	0.0653709	0.0205658	0.025669	1.24814
P69905	17	17	91.7432	1.74937	0.991297	MCD	CTR	Hemoglobin subunit alpha	HBA1	2.86616	3.17115	6.76398	4.2671	2.16774	0.508012	7.90934	6.99667	8.62656	7.2815	6.50959	7.46473	0.82348	0.110316
P69892	3	3	5.0358	4.03398	0.383256	CTR	MCD	Hemoglobin subunit gamma-2	HBG2	0.000430121	0.033975	0.309232	0.114546	0.169435	1.4792	0.00210927	0.00673753	0.0150382	0.0151052	0.102897	0.0283774	0.0420283	1.48105
P68871	23	23	167.285	1.50804	0.658319	MCD	CTR	Hemoglobin subunit beta	HBB	1.21801	2.64601	5.71237	3.19213	2.29641	0.719397	4.84362	4.5324	6.49489	3.40793	4.79042	4.81385	1.10489	0.229524
P68431	6	6	69.5446	1.32542	0.274701	MCD	CTR	Histone H3.1	H3C1	0.500229	0.550258	0.530404	0.526964	0.0251912	0.0478044	0.341395	0.642201	0.907109	1.06527	0.536263	0.698448	0.289419	0.414375
P68371	3	3	19.327	2.45945	0.937897	CTR	MCD	Tubulin beta-4B chain	TUBB4B	0.124619	0.333484	0.391088	0.283064	0.140208	0.495322	0.0690869	0.137109	0.0800782	0.0753372	0.213849	0.115092	0.0615642	0.534912
P68363	12	12	101.826	1.63512	0.99908	MCD	CTR	Tubulin alpha-1B chain	TUBA1B	0.489631	0.460012	0.528694	0.492779	0.0344488	0.0699072	0.775469	0.593085	0.886726	0.93013	0.843349	0.805752	0.131894	0.163691
P68133	4	4	31.1247	2.47194	0.0715273	CTR	MCD	Actin_ alpha skeletal muscle	ACTA1	5.86375	0.0943049	0.102308	2.02012	3.32869	1.64776	0.976517	1.73496	0.636364	0.345399	0.392858	0.81722	0.570753	0.698408
P68104	5	5	25.8904	1.8406	0.936681	MCD	CTR	Elongation factor 1-alpha 1	EEF1A1	0.999049	0.273625	0.694969	0.655881	0.364288	0.555418	1.3252	0.819012	1.39892	1.48702	1.00592	1.20721	0.282922	0.234359
P67936	9	9	62.5721	1.62	0.220021	CTR	MCD	Tropomyosin alpha-4 chain	TPM4	1.53754	0.407195	0.295742	0.746827	0.687045	0.919952	0.353048	0.859237	0.409359	0.359411	0.323961	0.461003	0.224729	0.487479
P63261	46	46	360.869	1.11535	0.0747298	MCD	CTR	Actin_ cytoplasmic 2	ACTG1	3.70625	4.78615	4.82194	4.43812	0.634064	0.142868	3.62293	6.55413	6.27867	3.00679	5.28779	4.95006	1.58034	0.319256
P63104	4	4	33.4782	3.39353	0.999372	CTR	MCD	14-3-3 protein zeta/delta	YWHAZ	0.0777244	0.18213	0.167057	0.142304	0.0564331	0.396567	0.0186898	0.0563406	0.0325219	0.0233836	0.078734	0.041934	0.0251733	0.600309
P62942	1	1	5.9426	1.74371	0.382046	CTR	MCD	Peptidyl-prolyl cis-trans isomerase FKBP1A	FKBP1A	0.0202648	0.0715606	0.0616927	0.0511727	0.027218	0.531885	0.0352841	0.0678789	0.00770939	0.00422181	0.0316412	0.0293471	0.0256158	0.872858
P62937	5	5	36.8357	4.17069	0.972326	CTR	MCD	Peptidyl-prolyl cis-trans isomerase A	PPIA	0.0713479	0.361806	0.249711	0.227622	0.146484	0.64354	0.0261047	0.113898	0.0389994	0.0325328	0.0613476	0.0545765	0.0357215	0.654522
P62805	9	9	73.2695	1.0483	0.0669173	CTR	MCD	Histone H4	H4C1	1.31159	1.29987	2.019	1.54349	0.411852	0.266832	0.748998	1.82264	1.73419	1.73554	1.32048	1.47237	0.449121	0.305032
P62750	1	1	5.3984	1.15252	0.0815151	CTR	MCD	60S ribosomal protein L23a	RPL23A	0.0161732	0.0924863	0.0819884	0.0635493	0.0413633	0.650885	0.04564	0.0915631	0.0402576	0.0273282	0.0709078	0.0551393	0.02579	0.467724
P62424	2	2	10.1153	1.74847	0.421787	CTR	MCD	60S ribosomal protein L7a	RPL7A	0.0336657	0.150438	0.0809769	0.0883603	0.0587354	0.664726	0.0229694	0.0898256	0.0398614	0.0203508	0.0796714	0.0505357	0.032317	0.639488
P62258	1	1	5.391	4.70701	1	CTR	MCD	14-3-3 protein epsilon	YWHAE	0.186794	0.143663	0.180188	0.170215	0.0232305	0.136477	0.0459251	0.0325571	0.021503	0.0183611	0.0624638	0.036162	0.0182473	0.504598
P61981	7	7	49.9024	2.80185	0.999142	CTR	MCD	14-3-3 protein gamma	YWHAG	0.564043	0.254915	0.516812	0.445257	0.166523	0.373994	0.116999	0.153394	0.145146	0.10079	0.278248	0.158915	0.0699927	0.440441
P61978	2	2	10.9982	1.9617	0.446264	CTR	MCD	Heterogeneous nuclear ribonucleoprotein K	HNRNPK	0.00210108	0.0442935	0.0319319	0.0261088	0.0216906	0.830776	0.00595834	0.0258141	0.0124366	0.00945451	0.0128831	0.0133093	0.00752012	0.565026
P61626	2	2	12.543	1.72411	0.628042	CTR	MCD	Lysozyme C	LYZ	0.200576	0.127403	0.389693	0.239224	0.135349	0.565784	0.147907	0.155333	0.065884	0.125166	0.19947	0.138752	0.0488358	0.351964
P61604	1	1	5.6241	1.08644	0.0528695	MCD	CTR	10 kDa heat shock protein_ mitochondrial	HSPE1	0.0203365	0.109275	0.159252	0.0962878	0.0703625	0.730752	0.0784825	0.0665489	0.0424949	0.0341176	0.301409	0.104611	0.111455	1.06542
P61313	2	2	10.2275	1.83907	0.98456	CTR	MCD	60S ribosomal protein L15	RPL15	0.0855731	0.109541	0.0942678	0.0964606	0.0121335	0.125787	0.0246056	0.0419971	0.050434	0.0634908	0.081726	0.0524507	0.021608	0.411968
P61224	2	2	12.3953	3.24799	0.999967	MCD	CTR	Ras-related protein Rap-1b	RAP1B	0.749242	0.119026	0.435644	0.434638	0.315109	0.724992	1.52323	0.955697	1.80318	1.63344	1.14295	1.4117	0.351792	0.249197
P61158	1	1	5.9199	6.9578	1	CTR	MCD	Actin-related protein 3	ACTR3	0.0842665	0.0964975	0.067977	0.0829137	0.0143083	0.172569	0.00276332	0.0250738	0.0118431	0.00615677	0.0151279	0.012193	0.00866033	0.710272
P61106	1	1	5.5662	39.8268	0.830102	CTR	MCD	Ras-related protein Rab-14	RAB14	0.00129441	0.0207988	0.00599646	0.00936323	0.0101787	1.0871		0.00132446	0.000972364			0.00114841	0.000248967	0.216793
P60660	6	6	38.4146	1.87642	0.999994	MCD	CTR	Myosin light polypeptide 6	MYL6	0.368362	0.371589	0.361199	0.36705	0.00531782	0.014488	0.591068	0.519796	0.79852	0.794068	0.740249	0.68874	0.126373	0.183484
P60174	5	5	34.5322	3.1635	0.869496	CTR	MCD	Triosephosphate isomerase	TPI1	0.0714207	0.135982	0.310293	0.172565	0.123567	0.716059	0.044707	0.0814017	0.033942	0.0169792	0.0957146	0.0545489	0.0329723	0.604454
P59998	4	4	28.3128	2.07561	0.744362	CTR	MCD	Actin-related protein 2/3 complex subunit 4	ARPC4	0.0258341	0.107019	0.06429	0.0657145	0.0406114	0.617997	0.0198005	0.049041	0.0348345	0.0154103	0.0392158	0.0316604	0.0139101	0.439354
P59910	1	1	5.6572	2.95281	0.99664	MCD	CTR	DnaJ homolog subfamily B member 13	DNAJB13	1.7636	0.147145	0.72716	0.879303	0.818899	0.931305	2.47217	1.69826	3.11625	3.44201	2.2534	2.59642	0.693728	0.267186
P59665	4	4	35.904	3.97555	0.999999	CTR	MCD	Neutrophil defensin 1	DEFA1	0.332242	0.554298	0.285558	0.390699	0.143591	0.367522	0.0837238	0.115958	0.0421068	0.11788	0.13171	0.0982757	0.0359915	0.36623
P55290	5	5	24.692	4.14858	0.930371	CTR	MCD	Cadherin-13	CDH13	0.0229934	0.107676	0.0618453	0.0641716	0.0423893	0.660561	0.00247287	0.0450798	0.0123347	0.00299968	0.0144545	0.0154683	0.0174072	1.12534
P55268	25	25	158.977	1.36441	0.552913	MCD	CTR	Laminin subunit beta-2	LAMB2	0.466234	0.382862	0.359854	0.402983	0.0559721	0.138894	0.344858	0.397273	0.666724	0.700969	0.639346	0.549834	0.165686	0.301338
P55060	2	2	14.2413	1.64357	0.243314	CTR	MCD	Exportin-2	CSE1L	0.0509199	0.306367	0.208823	0.188703	0.128907	0.683117	0.0405728	0.313693	0.0617411	0.0773195	0.0807402	0.114813	0.112303	0.978139
P54652	2	2	10.8042	2.3915	0.29672	CTR	MCD	Heat shock-related 70 kDa protein 2	HSPA2	0.00202682	0.0269075	0.0777684	0.0355676	0.0386063	1.08543	0.00336125	0.00966021	0.00317547	0.00339259	0.0547729	0.0148725	0.022474	1.51111
P53420	18	18	92.9115	1.88636	0.954413	MCD	CTR	Collagen alpha-4(IV) chain	COL4A4	1.2642	0.723421	0.32753	0.771718	0.4702	0.60929	1.32377	1.06711	1.83509	1.68286	1.36986	1.45574	0.304676	0.209293
P52943	2	2	13.2241	1.75626	0.174953	CTR	MCD	Cysteine-rich protein 2	CRIP2	0.00180067	0.0862109	0.0161242	0.0347119	0.0451708	1.3013	0.00448825	0.0397591	0.0351323	0.00654854	0.0128954	0.0197647	0.0165164	0.83565
P52758	2	2	11.0885	2.63498	0.99804	MCD	CTR	2-iminobutanoate/2-iminopropanoate deaminase	RIDA	1.89157	0.314132	1.19646	1.13405	0.790568	0.697117	3.02896	2.03986	3.62592	3.60659	2.63973	2.98821	0.672965	0.225207
P52566	3	3	15.1172	2.1752	0.566004	CTR	MCD	Rho GDP-dissociation inhibitor 2	ARHGDIB	0.211312	0.0703265	0.0431899	0.108276	0.0902575	0.833586	0.0710313	0.0738518	0.031333	0.0432407	0.0294309	0.0497775	0.0213788	0.429487
P52565	1	1	7.1667	4.15568	0.969159	CTR	MCD	Rho GDP-dissociation inhibitor 1	ARHGDIA	0.0277293	0.108186	0.12497	0.0869618	0.0519788	0.59772	0.0129579	0.0546308	0.00951037	0.00615643	0.0244529	0.0215417	0.0197389	0.916314
P52209	1	1	6.22	4.53193	0.732231	CTR	MCD	6-phosphogluconate dehydrogenase_ decarboxylating	PGD	0.00316561	0.0599339	0.0293477	0.0308158	0.0284126	0.922016	0.00239139	0.0233839	0.00439533	0.00121601	0.00441558	0.00716044	0.00917144	1.28085
P51153	1	1	6.7468	1.13966	0.127595	CTR	MCD	Ras-related protein Rab-13	RAB13	0.0327581	0.0593517	0.0574539	0.0498546	0.0148363	0.297592	0.0410075	0.0414091	0.0462285	0.0243374	0.0657433	0.0437452	0.0148298	0.339005
P51148	1	1	5.5514	2.77402	0.589404	CTR	MCD	Ras-related protein Rab-5C	RAB5C	0.00344543	0.0443636	0.032103	0.0266374	0.0209995	0.788348		0.0165199	0.00607404	0.00248565	0.0259697	0.0127623	0.0106285	0.832805
P50995	2	2	9.8354	1.9037	0.762693	CTR	MCD	Annexin A11	ANXA11	0.0126772	0.0486329	0.0421162	0.0344754	0.019157	0.55567	0.0115531	0.0219938	0.0161432	0.0166994	0.0241592	0.0181097	0.0050132	0.276824
P50895	8	8	52.3308	3.61508	0.886206	CTR	MCD	Basal cell adhesion molecule	BCAM	0.0141024	0.139221	0.158023	0.103782	0.0782318	0.753808	0.00201705	0.0486264	0.0399726	0.0294894	0.0234349	0.0287081	0.0177796	0.619325
P50453	1	1	5.8278	14.5275	0.994803	CTR	MCD	Serpin B9	SERPINB9	0.00985855	0.0383809	0.0172896	0.021843	0.0147963	0.677394		0.00200594	0.00194231	0.00249287	0.0030508	0.00237298	0.000514461	0.2168
P50395	2	2	14.6413	4.56334	0.99643	CTR	MCD	Rab GDP dissociation inhibitor beta	GDI2	0.200101	0.141385	0.0600632	0.13385	0.0703224	0.525383	0.0183803	0.0270402	0.00495149	0.0543075	0.041978	0.0293315	0.0193862	0.660934
P48741	1	1	7.2088	3.57148	0.998587	MCD	CTR	Putative heat shock 70 kDa protein 7	HSPA7	5.64935	0.585913	3.22026	3.15184	2.53241	0.803471	11.7676	7.55441	13.4398	13.8211	9.70072	11.2567	2.63303	0.233907
P48681	24	24	149.144	2.67386	0.988823	CTR	MCD	Nestin	NES	0.389257	0.233879	0.177603	0.266913	0.109626	0.410718	0.0513824	0.0967919	0.0638719	0.0900937	0.196975	0.0998229	0.0574049	0.575067
P48668	2	2	0	4.88213	0.403707	CTR	MCD	Keratin_ type II cytoskeletal 6C	KRT6C	0.8884	0.0374058	0.015973	0.313926	0.497624	1.58516	0.0775254	0.0423935	0.0831575	0.0550734	0.0633555	0.0643011	0.0165562	0.25748
P47914	1	1	5.283	1.40842	0.125652	CTR	MCD	60S ribosomal protein L29	RPL29		0.0424325	0.037598	0.0400152	0.00341854	0.0854309	0.0140945	0.0349841		0.00667162	0.0389546	0.0236762	0.0157296	0.664365
P47755	1	1	6.1815	1.02353	0.0516073	CTR	MCD	F-actin-capping protein subunit alpha-2	CAPZA2	0.062385	0.119479	0.117639	0.0998343	0.0324451	0.324989	0.0988655	0.110354	0.146952	0.0390392	0.0924834	0.0975389	0.0389084	0.398901
P45880	1	1	5.7897	2.99206	0.941104	CTR	MCD	Voltage-dependent anion-selective channel protein 2	VDAC2	0.0316754	0.116914	0.0836982	0.0774293	0.0429638	0.554878	0.0215164	0.0445771	0.0106388	0.0175161	0.0439011	0.0276299	0.0156551	0.566599
P42765	2	2	11.1918	1.25132	0.0625742	MCD	CTR	3-ketoacyl-CoA thiolase_ mitochondrial	ACAA2	0.0451583	0.0625504	0.11667	0.0747928	0.0372944	0.498637	0.0307017	0.0405397	0.0324002	0.0338786	0.330426	0.0935893	0.132449	1.41521
P39060	5	5	29.7612	1.90354	0.942319	CTR	MCD	Collagen alpha-1(XVIII) chain	COL18A1	0.113948	0.178026	0.117163	0.136379	0.0361029	0.264725	0.0279173	0.0723267	0.0452888	0.0949175	0.117774	0.0716449	0.0363207	0.506954
P38646	2	2	10.4987	3.28135	1	MCD	CTR	Stress-70 protein_ mitochondrial	HSPA9	0.303645	0.106804	0.202332	0.20426	0.0984346	0.481908	0.719394	0.478599	0.842888	0.693294	0.617066	0.670248	0.134451	0.200599
P37837	2	2	10.7654	1.35254	0.192784	CTR	MCD	Transaldolase	TALDO1	0.0175754	0.11768	0.0583307	0.0645285	0.0503391	0.780105	0.0373556	0.0670916	0.0454954	0.0381818	0.0504221	0.0477093	0.0121028	0.253678
P37802	6	6	34.3613	1.31553	0.336972	CTR	MCD	Transgelin-2	TAGLN2	0.269201	0.391448	0.181877	0.280842	0.105269	0.374833	0.108524	0.276207	0.187541	0.208913	0.286229	0.213483	0.072347	0.338889
P35908	45	45	372.417	1.31605	0.477623	MCD	CTR	Keratin_ type II cytoskeletal 2 epidermal	KRT2	20.5605	0.994327	1.66263	7.73915	11.1086	1.43538	15.7928	3.82778	11.5504	11.8468	7.9076	10.1851	4.5187	0.443658
P35749	8	8	39.9912	2.61099	0.969823	CTR	MCD	Myosin-11	MYH11	0.161033	0.301797	0.491808	0.318213	0.165997	0.521655	0.0558568	0.13276	0.126323	0.184337	0.110094	0.121874	0.0461979	0.379062
P35580	6	6	27.7022	2.56044	0.995571	CTR	MCD	Myosin-10	MYH10	0.12134	0.222787	0.183137	0.175754	0.0511251	0.290889	0.0500985	0.129732	0.0821408	0.0134699	0.0677701	0.0686423	0.0427282	0.622477
P35579	51	51	353.997	1.15154	0.293268	MCD	CTR	Myosin-9	MYH9	0.236803	0.354262	0.277695	0.289587	0.059626	0.2059	0.272179	0.268713	0.391377	0.385993	0.349094	0.333471	0.0598041	0.179338
P35527	35	35	254.074	2.42241	0.924842	MCD	CTR	Keratin_ type I cytoskeletal 9	KRT9	7.14488	0.589654	1.37802	3.03752	3.57885	1.17822	11.1301	7.25421	4.64692	8.87004	4.88925	7.35811	2.73727	0.372008
P35237	1	1	5.9414	22.0061	0.974877	CTR	MCD	Serpin B6	SERPINB6	0.00111287	0.0415838	0.0419167	0.0282045	0.0234626	0.831876		0.00379769	0.00193026		0.003291	0.00300631	0.000965711	0.321228
P33778	13	13	102.12	2.6707	0.996459	MCD	CTR	Histone H2B type 1-B	H2BC3	14.1802	3.27924	9.41868	8.95936	5.46496	0.609972	23.0503	16.2478	28.4446	30.8434	21.0526	23.9277	5.83623	0.243911
P32119	8	8	57.4711	1.94611	0.881561	CTR	MCD	Peroxiredoxin-2	PRDX2	0.363963	0.448382	0.889186	0.567177	0.282044	0.497278	0.236037	0.321447	0.254112	0.206763	0.438847	0.291441	0.0925502	0.31756
P31946	2	2	11.9137	5.97255	0.906598	CTR	MCD	14-3-3 protein beta/alpha	YWHAB	0.00241554	0.0617761	0.0444028	0.0361982	0.030519	0.843108	0.00227197	0.00952919	0.00668815	0.000840873	0.0109736	0.00606075	0.00442045	0.729356
P31944	1	1	6.4482	2.26474	0.536697	CTR	MCD	Caspase-14	CASP14	0.912205	0.193106	0.228609	0.44464	0.405312	0.911551	0.315265	0.236623	0.143178	0.122063	0.164527	0.196331	0.0792481	0.403645
P30101	5	5	28.3363	1.84679	0.998868	CTR	MCD	Protein disulfide-isomerase A3	PDIA3	0.0839935	0.131201	0.126972	0.114055	0.02612	0.229012	0.0493194	0.0810345	0.0680172	0.0392047	0.0712172	0.0617586	0.0170559	0.27617
P30086	6	6	36.405	1.3597	0.453963	MCD	CTR	Phosphatidylethanolamine-binding protein 1	PEBP1	0.286684	0.234689	0.692209	0.404528	0.250492	0.619221	0.521983	0.396845	0.658333	0.562936	0.610091	0.550038	0.0996941	0.18125
P30041	3	3	18.2325	2.006	0.7076	CTR	MCD	Peroxiredoxin-6	PRDX6	0.00741912	0.0472299	0.038238	0.0309623	0.0208788	0.67433	0.0131208	0.0148938	0.0184749	0.0121444	0.0185405	0.0154349	0.00297331	0.192636
P30038	2	2	10.6957	1.94459	0.164253	CTR	MCD	Delta-1-pyrroline-5-carboxylate dehydrogenase_ mitochondrial	ALDH4A1	0.0113497	0.0233729	0.0855402	0.0400876	0.0398195	0.993313	0.00689665	0.0029181	0.00106165		0.092198	0.0257686	0.0443531	1.72121
P29401	1	1	5.241	6.16584	0.947573	CTR	MCD	Transketolase	TKT	0.00854137	0.0507679	0.0358694	0.0317262	0.021416	0.675025		0.00232045		0.00262421	0.0220949	0.00901317	0.0113301	1.25706
P29400	5	5	21.7492	1.70099	0.0878783	CTR	MCD	Collagen alpha-5(IV) chain	COL4A5	2.45801	0.147738	0.21706	0.940936	1.31428	1.39678	0.822081	0.520635	0.358868	0.674051	0.390216	0.55317	0.195122	0.352735
P28072	1	1	5.4378	2.82542	0.998472	MCD	CTR	Proteasome subunit beta type-6	PSMB6	0.475902	0.0545162	0.220177	0.250198	0.212291	0.84849	0.727603	0.470912	0.863704	0.873489	0.598865	0.706915	0.173299	0.245148
P27348	1	1	6.6148	29.3065	0.922912	CTR	MCD	14-3-3 protein theta	YWHAQ	0.00203085	0.0312442	0.014053	0.015776	0.0146827	0.930698		0.00175405			0.00175953	0.00175679	3.87664e-06	0.00220667
P26038	16	16	99.2058	1.98473	0.998477	MCD	CTR	Moesin	MSN	0.847347	0.538963	0.887969	0.758093	0.190856	0.251758	1.17067	1.0578	1.59243	1.92465	1.7775	1.50461	0.377415	0.25084
P26006	3	3	20.1183	3.21583	0.997036	CTR	MCD	Integrin alpha-3	ITGA3	0.0601403	0.130176	0.0754245	0.0885802	0.0368245	0.415719	0.00591766	0.0494046	0.0397414	0.0274774	0.0151843	0.027545	0.0176573	0.641035
P25705	7	7	44.4317	1.45409	0.140615	CTR	MCD	ATP synthase subunit alpha_ mitochondrial	ATP5F1A	0.0455535	0.147932	0.358726	0.184071	0.159683	0.867511	0.0724939	0.106866	0.0590088	0.0653251	0.329248	0.126588	0.114789	0.906792
P23526	4	4	21.1485	1.56547	0.789126	MCD	CTR	Adenosylhomocysteinase	AHCY	0.0826572	0.039637	0.13888	0.087058	0.0497676	0.57166	0.127597	0.0986727	0.15895	0.158618	0.137596	0.136287	0.0250217	0.183596
P23396	3	3	19.7094	2.69756	0.909945	CTR	MCD	40S ribosomal protein S3	RPS3	0.01564	0.0681846	0.058068	0.0472975	0.0278789	0.589438	0.0107114	0.0320976	0.01745	0.00650194	0.0209065	0.0175335	0.00989612	0.564413
P23246	2	2	10.2839	2.60138	0.530269	CTR	MCD	Splicing factor_ proline- and glutamine-rich	SFPQ	0.0026095	0.0421975	0.0154042	0.0200704	0.0202023	1.00657	0.00424549	0.0147598	0.00512683	0.00667886	0.00776552	0.00771529	0.00416656	0.540039
P22626	4	4	28.6139	1.20989	0.188171	CTR	MCD	Heterogeneous nuclear ribonucleoproteins A2/B1	HNRNPA2B1	0.0927623	0.19326	0.154933	0.146985	0.0507181	0.345056	0.0572695	0.173167	0.107767	0.111086	0.158144	0.121487	0.0459208	0.37799
P22528	1	1	5.5294	5.8708	0.574018	CTR	MCD	Cornifin-B	SPRR1B	0.391714	0.0629946	0.0178129	0.157507	0.204083	1.29571	0.0520332	0.00627148	0.0639328	0.0201531	0.00366083	0.0292103	0.0273292	0.935601
P22061	2	2	14.1097	2.99646	0.469073	MCD	CTR	Protein-L-isoaspartate(D-aspartate) O-methyltransferase	PCMT1	8.01977	1.15185	3.57606	4.24923	3.48309	0.819701	21.0902	6.30138	10.0422	24.0695	2.15993	12.7327	9.47043	0.743791
P21695	1	1	4.6186	2.72158	0.926462	CTR	MCD	Glycerol-3-phosphate dehydrogenase [NAD(+)]_ cytoplasmic	GPD1	0.0793013	0.0863555	0.212348	0.126002	0.0748612	0.594129	0.0601797	0.0756812	0.026027	0.0279595	0.0416383	0.0462972	0.02136	0.461367
P21291	2	2	12.41	19.0984	0.649187	CTR	MCD	Cysteine and glycine-rich protein 1	CSRP1	0.00239849	0.0401895	0.00349263	0.0153602	0.0215097	1.40036		0.00272442		0.00114241	0.00072571	0.00153085	0.00105445	0.688803
P20700	3	3	13.7525	1.57531	0.634377	MCD	CTR	Lamin-B1	LMNB1	0.136191	0.130722	0.0996816	0.122198	0.0196908	0.161138	0.198107	0.109777	0.26517	0.163185	0.226264	0.192501	0.0594871	0.309023
P19440	5	5	33.953	1.21495	0.1714	MCD	CTR	Glutathione hydrolase 1 proenzyme	GGT1	0.385363	0.125612	0.579258	0.363411	0.227618	0.626337	0.537104	0.319044	0.453386	0.547216	0.350878	0.441526	0.104481	0.236637
P19013	1	1	5.3444	1.75937	0.238737	CTR	MCD	Keratin_ type II cytoskeletal 4	KRT4	0.0211876	0.634022	1.2386	0.631269	0.608709	0.964263	0.312557	0.528328	0.37561	0.0555388	0.521981	0.358803	0.193492	0.53927
P19012	7	7	40.3161	2.87825	0.599196	CTR	MCD	Keratin_ type I cytoskeletal 15	KRT15	0.349271	0.0817695	0.055296	0.162112	0.162624	1.00316	0.0684525	0.0427623	0.0837312	0.0206772	0.0659928	0.0563232	0.0247303	0.439079
P18206	19	19	125.266	2.82571	0.99999	MCD	CTR	Vinculin	VCL	0.788125	0.25033	0.5362	0.524885	0.269076	0.512638	1.46071	1.02287	1.81603	1.8636	1.25265	1.48317	0.360914	0.24334
P18124	1	1	6.104	2.0585	0.667487	CTR	MCD	60S ribosomal protein L7	RPL7	0.0156659	0.0782565	0.0771727	0.0570317	0.0358279	0.628211	0.0151332	0.0518935	0.0206233	0.0219568	0.0289206	0.0277055	0.0143858	0.51924
P17661	4	4	18.7412	2.30725	0.991885	MCD	CTR	Desmin	DES	1.98626	0.562004	1.69189	1.41339	0.751866	0.531961	3.63833	2.42236	3.64369	4.2506	2.35022	3.26104	0.836807	0.256607
P17066	3	3	16.537	1.99489	0.738833	CTR	MCD	Heat shock 70 kDa protein 6	HSPA6	0.0400209	0.106757	0.137512	0.0947633	0.04984	0.525941	0.0383505	0.0632968	0.0288802	0.0206145	0.0863729	0.047503	0.0269902	0.568179
P16520	1	1	7.3002	2.66658	0.9526	CTR	MCD	Guanine nucleotide-binding protein G(I)/G(S)/G(T) subunit beta-3	GNB3	0.0500389	0.170852	0.114427	0.111773	0.0604504	0.540832	0.0147318	0.0500387	0.0504818	0.0371543	0.057174	0.0419161	0.0168361	0.401661
P16444	1	1	6.747	5.39244	0.762539	CTR	MCD	Dipeptidase 1	DPEP1	0.0759446	0.0254863	0.259738	0.12039	0.123288	1.02408	0.0160872	0.0146573	0.0146973	0.00660584	0.0595805	0.0223256	0.0211598	0.947781
P16104	3	3	8.5171	1.10699	0.0963316	MCD	CTR	Histone H2AX	H2AX	0.47332	0.576777	0.579246	0.543114	0.0604561	0.111314	0.408378	0.841688	0.674999	0.696915	0.384132	0.601222	0.197953	0.329251
P15311	13	13	74.4366	2.07629	0.0518981	CTR	MCD	Ezrin	EZR	8.27809	0.295339	0.540025	3.03782	4.53986	1.49445	2.20578	1.21855	1.34793	1.49685	1.0464	1.4631	0.447051	0.305551
P14923	2	2	10.6737	3.27366	0.53766	CTR	MCD	Junction plakoglobin	JUP	0.543825	0.0835236	0.0654143	0.230921	0.271134	1.17414	0.0787126	0.0643154	0.0504904	0.0717875	0.087389	0.070539	0.0140799	0.199604
P14649	1	1	6.0343	1.01821	0.0508829	MCD	CTR	Myosin light chain 6B	MYL6B	0.510065	0.75582	0.772325	0.679403	0.146884	0.216195	0.415741	0.862416	0.794281	0.824985	0.561454	0.691775	0.194003	0.280443
P14625	5	5	31.6595	1.11069	0.135361	CTR	MCD	Endoplasmin	HSP90B1	0.0829906	0.142716	0.116034	0.113914	0.0299192	0.262648	0.0874693	0.137114	0.103058	0.0866515	0.0985139	0.102561	0.0205633	0.200498
P14618	8	8	46.1077	2.23119	0.999422	MCD	CTR	Pyruvate kinase PKM	PKM	0.690848	0.234825	0.532621	0.486098	0.231543	0.476331	1.09038	0.773613	1.29223	1.32523	0.941439	1.08458	0.233587	0.215372
P14550	3	3	17.0027	1.52207	0.404641	MCD	CTR	Aldo-keto reductase family 1 member A1	AKR1A1	0.0639325	0.0386554	0.210012	0.1042	0.0925034	0.887749	0.146497	0.0931638	0.174913	0.17118	0.207246	0.1586	0.0424829	0.267862
P14543	21	21	114.534	8.25094	0.996111	MCD	CTR	Nidogen-1	NID1	0.769572	0.432123	0.431896	0.54453	0.194892	0.357908	7.22538	1.40673	9.1009	2.21992	2.51149	4.49288	3.43936	0.765514
P14136	1	1	5.3698	31.513	0.889431	CTR	MCD	Glial fibrillary acidic protein	GFAP	0.00832943	0.0520364	0.0100839	0.0234832	0.0247433	1.05366		0.00356457	0.00293363		0.000476864	0.00232502	0.00163135	0.701648
P13797	3	3	10.8635	2.1543	0.475542	CTR	MCD	Plastin-3	PLS3	0.012213	0.241635	0.186079	0.146642	0.119687	0.816185	0.0462944	0.14745	0.099431	0.00575249	0.0414202	0.0680696	0.0555711	0.816385
P13647	22	22	148.489	1.34685	0.0517229	CTR	MCD	Keratin_ type II cytoskeletal 5	KRT5	3.68548	0.152922	0.377915	1.40544	1.97777	1.40723	1.8177	0.777163	0.867119	1.09461	0.660891	1.0435	0.461095	0.441875
P13646	2	2	11.672	1.60829	0.0804581	CTR	MCD	Keratin_ type I cytoskeletal 13	KRT13	17.4406	0.777826	1.59065	6.60302	9.3944	1.42274	6.78586	2.68944	3.58619	3.56134	3.90528	4.10562	1.56488	0.381156
P13645	72	72	543.779	1.85337	0.0957009	CTR	MCD	Keratin_ type I cytoskeletal 10	KRT10	41.4393	1.32703	2.79299	15.1865	22.7475	1.49788	13.7729	5.62643	7.76463	7.46611	6.33969	8.19395	3.2353	0.394841
P13489	1	1	5.9973	3.60528	0.942381	CTR	MCD	Ribonuclease inhibitor	RNH1	0.0132412	0.0679658	0.0478934	0.0430335	0.0276841	0.643315	0.00374941	0.0196301	0.00858403	0.00607807	0.0216395	0.0119362	0.00815366	0.683102
P12883	18	18	117.161	3.02106	0.988673	MCD	CTR	Myosin-7	MYH7	5.81144	0.597415	3.21281	3.20722	2.60702	0.812858	10.1083	7.12519	11.0766	13.474	6.66193	9.68921	2.83565	0.29266
P12882	1	1	3.8443	1.25276	0.0749946	MCD	CTR	Myosin-1	MYH1	0.0118235	0.213989	0.285057	0.17029	0.141762	0.832473	0.419361	0.33652	0.297487	0.00864079	0.00897573	0.214197	0.192589	0.89912
P12277	2	2	10.3916	2.82988	0.993526	CTR	MCD	Creatine kinase B-type	CKB	0.0290291	0.065961	0.0447174	0.0465692	0.0185355	0.39802	0.00559296	0.0260222	0.0100422	0.0166044	0.0240194	0.0164563	0.00877328	0.533127
P12110	4	4	18.4853	2.72865	0.71785	CTR	MCD	Collagen alpha-2(VI) chain	COL6A2	0.0481418	0.125967	0.272451	0.148853	0.113892	0.765132	0.0151073	0.0401089	0.0496094	0.0676255	0.100309	0.0545521	0.0318338	0.583549
P12109	6	6	35.1633	1.42345	0.195151	CTR	MCD	Collagen alpha-1(VI) chain	COL6A1	0.0584152	0.156812	0.0676208	0.0942827	0.0543472	0.576429	0.00984337	0.0568954	0.0701927	0.145558	0.0486866	0.0662353	0.0497067	0.750457
P12036	10	10	50.1371	1.00037	0.265301	MCD	CTR	Neurofilament heavy polypeptide	NEFH	8.82863	0.43941	1.22256	3.49687	4.63401	1.32519	4.2366	2.63872	3.69891	4.14781	2.76874	3.49816	0.754708	0.215744
P12035	1	1	5.6218	5.22102	0.582497	CTR	MCD	Keratin_ type II cytoskeletal 3	KRT3	0.306832	0.028611	0.0370102	0.124151	0.158262	1.27475	0.0455834	0.0414975	0.0183277	0.0269739		0.0330956	0.0126768	0.383035
P11142	20	20	139.403	1.38843	0.89631	CTR	MCD	Heat shock cognate 71 kDa protein	HSPA8	0.317922	0.319017	0.427879	0.354939	0.0631704	0.177975	0.192658	0.277361	0.251765	0.211398	0.345023	0.255641	0.0600001	0.234705
P11047	29	29	192.467	1.60541	0.700107	MCD	CTR	Laminin subunit gamma-1	LAMC1	2.02125	0.358988	0.963832	1.11469	0.841336	0.754772	1.85827	1.31573	1.97821	2.33833	1.45715	1.78954	0.411239	0.229802
P11021	15	15	90.2726	1.09483	0.0509303	CTR	MCD	Endoplasmic reticulum chaperone BiP	HSPA5	1.84127	0.415729	0.382392	0.879796	0.832826	0.946612	0.912901	0.695801	1.00285	0.794837	0.611566	0.803591	0.158289	0.196978
P10909	7	7	36.3466	1.24339	0.791668	CTR	MCD	Clusterin	CLU	0.173221	0.147961	0.12882	0.150001	0.0222707	0.14847	0.121516	0.0973587	0.144303	0.129361	0.110656	0.120639	0.0178778	0.148192
P10809	2	2	10.6909	1.18787	0.0909547	MCD	CTR	60 kDa heat shock protein_ mitochondrial	HSPD1	0.0419671	0.179936	0.260542	0.160815	0.110535	0.687341	0.293465	0.182386	0.100399	0.0932369	0.285651	0.191028	0.096564	0.505498
P10412	4	4	30.6917	2.74167	0.978912	MCD	CTR	Histone H1.4	H1-4	12.4083	1.59719	7.23895	7.08149	5.40729	0.763581	19.403	12.6846	22.3503	25.5432	17.0945	19.4151	4.92073	0.253448
P0DP25	5	5	24.1284	2.19786	0.795252	CTR	MCD	Calmodulin-3	CALM3	0.0752897	0.170721	0.25714	0.167717	0.0909622	0.542357	0.0447521	0.132392	0.0674979	0.0196801	0.117223	0.076309	0.0476958	0.625034
P0DMV8	7	7	56.3003	1.80171	1	CTR	MCD	Heat shock 70 kDa protein 1A	HSPA1A	0.279729	0.297119	0.226626	0.267825	0.0367233	0.137117	0.109058	0.171085	0.137188	0.156047	0.169875	0.148651	0.0260168	0.17502
P0CG47	8	8	67.4218	1.90052	0.999428	MCD	CTR	Polyubiquitin-B	UBB	1.55715	0.726243	1.37895	1.22078	0.437454	0.358339	2.31131	1.77308	2.62835	2.67984	2.20805	2.32013	0.36616	0.157819
P0C0L4	6	6	34.4253	2.3608	0.800242	CTR	MCD	Complement C4-A	C4A	0.0273329	0.134778	0.0845016	0.0822042	0.0537595	0.653975	0.0166724	0.0525768	0.0381546	0.0195022	0.0471966	0.0348205	0.0161522	0.46387
P09496	2	2	10.7347	5.56273	0.553538	CTR	MCD	Clathrin light chain A	CLTA	1.08525	0.0865956	0.089149	0.420331	0.575837	1.36996	0.0991211	0.0766496	0.0604118	0.0666132	0.0750145	0.075562	0.014715	0.194741
P09493	3	3	18.1919	2.27644	0.562496	CTR	MCD	Tropomyosin alpha-1 chain	TPM1	0.0334581	0.120791	0.0483122	0.0675204	0.0467276	0.692051	0.0181159	0.0807145	0.0212165	0.0104093	0.0178462	0.0296605	0.0288153	0.971504
P09467	9	9	45.8253	3.06758	0.997923	MCD	CTR	Fructose-1_6-bisphosphatase 1	FBP1	2.25532	0.267824	1.34011	1.28775	0.994783	0.772496	3.87173	2.39264	4.92014	5.07521	3.49169	3.95028	1.101	0.278715
P09382	4	4	23.669	2.17611	0.673068	CTR	MCD	Galectin-1	LGALS1	0.0358954	0.138989	0.0723008	0.082395	0.0522827	0.634538	0.0199844	0.0715533	0.0303901	0.00870289	0.0586863	0.0378634	0.0264313	0.698069
P09211	2	2	9.3229	4.62939	0.777047	CTR	MCD	Glutathione S-transferase P	GSTP1	0.00227044	0.069327	0.0348678	0.0354884	0.0335326	0.944889	0.00242442	0.0193246	0.00607694	0.00854973	0.00195373	0.00766589	0.00705927	0.920868
P09210	5	5	30.1528	1.84109	0.999994	CTR	MCD	Glutathione S-transferase A2	GSTA2	0.381148	0.325601	0.393382	0.36671	0.0361233	0.0985063	0.108102	0.194598	0.204857	0.261053	0.227295	0.199181	0.0569368	0.285855
P08779	10	10	60.9448	1.50987	0.308035	MCD	CTR	Keratin_ type I cytoskeletal 16	KRT16	0.486384	0.0278147	0.122141	0.212113	0.242163	1.14167	0.367119	0.276753	0.419617	0.332867	0.204956	0.320262	0.0827866	0.258496
P08758	7	7	46.2447	1.76535	0.988451	MCD	CTR	Annexin A5	ANXA5	0.360126	0.222507	0.397775	0.326803	0.0922637	0.282322	0.518173	0.422939	0.730639	0.692296	0.520555	0.576921	0.129691	0.224799
P08729	6	6	30.3508	1.06426	0.0511493	CTR	MCD	Keratin_ type II cytoskeletal 7	KRT7	1.16762	0.0733262	0.14913	0.463358	0.611083	1.31881	0.611985	0.362567	0.394185	0.471961	0.336214	0.435382	0.111086	0.255145
P08670	56	56	477.06	1.51996	0.102512	CTR	MCD	Vimentin	VIM	9.86436	0.23243	0.550361	3.54905	5.47153	1.54169	3.84814	1.76569	2.07639	2.22983	1.75477	2.33496	0.870101	0.37264
P08590	1	1	7.6903	13.8543	0.174084	MCD	CTR	Myosin light chain 3	MYL3	0.0104687	0.0148858	0.0102719	0.0118755	0.00260889	0.219687		0.822162			0.000942576	0.411552	0.58069	1.41097
P08572	18	18	112.462	2.73665	0.999379	MCD	CTR	Collagen alpha-2(IV) chain	COL4A2	1.20415	0.217937	0.582056	0.668048	0.498698	0.746501	1.89015	1.34608	2.18222	2.28586	1.43673	1.82821	0.425533	0.232759
P08473	7	7	38.6319	1.54095	0.99146	MCD	CTR	Neprilysin	MME	0.253907	0.167545	0.231817	0.217756	0.0448648	0.206032	0.293971	0.259362	0.396264	0.379927	0.348233	0.335551	0.0577706	0.172166
P08311	1	1	4.9022	2.26389	0.538073	CTR	MCD	Cathepsin G	CTSG	0.0137774	0.118636	0.0540146	0.0621426	0.0528996	0.851261	0.0110093	0.00997074	0.0312616	0.052824	0.0321818	0.0274495	0.0177241	0.6457
P08238	8	8	52.7695	1.63117	0.853578	CTR	MCD	Heat shock protein HSP 90-beta	HSP90AB1	0.125554	0.265323	0.276144	0.22234	0.0839942	0.377773	0.128099	0.185258	0.110859	0.098362	0.158958	0.136307	0.0355812	0.261037
P07911	10	10	67.1906	7.3085	0.772487	CTR	MCD	Uromodulin	UMOD	0.0519338	0.251514	0.931565	0.411671	0.461168	1.12023	0.0255406	0.0365952	0.0278481	0.03705	0.154605	0.0563277	0.0551777	0.979583
P07900	3	3	17.951	2.26876	0.805289	CTR	MCD	Heat shock protein HSP 90-alpha	HSP90AA1	0.032403	0.0581179	0.114211	0.0682439	0.0418334	0.612998	0.0221265	0.0255834	0.0258931	0.0205828	0.0562135	0.0300799	0.0147831	0.491463
P07858	1	1	5.7192	1.96594	0.234813	CTR	MCD	Cathepsin B	CTSB	1.46754	0.113336	0.261379	0.614087	0.742814	1.20962	0.45277	0.237571	0.228968	0.275174	0.367327	0.312362	0.0957427	0.306512
P07737	3	3	16.734	3.52686	0.747543	CTR	MCD	Profilin-1	PFN1	0.00718959	0.0486865	0.0257928	0.027223	0.0207854	0.763524	0.00392629	0.0240297	0.00472453	0.00134	0.0052433	0.00785276	0.00916681	1.16734
P07437	10	10	66.3062	1.65245	0.967727	CTR	MCD	Tubulin beta chain	TUBB	0.353466	0.588441	0.407588	0.449832	0.123052	0.273551	0.212151	0.383012	0.244114	0.217752	0.304074	0.272221	0.0718584	0.263971
P07355	17	17	143.554	2.76126	0.999972	MCD	CTR	Annexin A2	ANXA2	0.416645	0.327992	0.166845	0.303827	0.126642	0.416821	0.720261	0.628965	1.03804	1.02712	0.780343	0.838945	0.184837	0.220321
P07339	1	1	5.4653	1.49093	0.173813	CTR	MCD	Cathepsin D	CTSD	0.171957	0.0311764	0.0457719	0.0829685	0.0774113	0.93302	0.0678968	0.0410159	0.0278271	0.100066	0.0414395	0.055649	0.0287791	0.517153
P07305	1	1	5.2707	2.34016	0.991326	CTR	MCD	Histone H1.0	H1-0	0.165764	0.294298	0.16716	0.209074	0.0738097	0.353032	0.0649349	0.155914	0.0600298	0.0748569	0.0909737	0.0893418	0.0390486	0.43707
P07196	2	2	9.4647	1.94386	0.669953	CTR	MCD	Neurofilament light polypeptide	NEFL	0.0147694	0.0718881	0.075053	0.0539035	0.033928	0.629422	0.017169	0.0181588	0.0368594	0.0300902	0.0363733	0.0277301	0.00957558	0.345313
P07195	8	8	53.2537	1.22788	0.131921	CTR	MCD	L-lactate dehydrogenase B chain	LDHB	0.172846	0.177023	0.525419	0.291763	0.202363	0.693588	0.199249	0.241618	0.210819	0.210541	0.325845	0.237615	0.051777	0.217903
P06753	2	2	11.2813	1.87462	0.990369	CTR	MCD	Tropomyosin alpha-3 chain	TPM3	0.0643656	0.0834343	0.0721106	0.0733035	0.00959019	0.130828	0.0228833	0.061829	0.0380407	0.0217319	0.0510302	0.039103	0.0174978	0.447479
P06733	5	5	29.5457	2.40401	0.535895	CTR	MCD	Alpha-enolase	ENO1	0.119946	0.177895	0.605567	0.301136	0.265232	0.880773	0.086882	0.116067	0.0705382	0.0589672	0.293866	0.125264	0.0966624	0.771669
P06727	3	3	14.5627	4.766	0.999954	MCD	CTR	Apolipoprotein A-IV	APOA4	3.06248	0.243144	1.74751	1.68438	1.41073	0.837536	7.89623	5.22791	8.64023	12.3683	6.00611	8.02776	2.79101	0.34767
P06703	3	3	22.025	2.17671	0.996399	CTR	MCD	Protein S100-A6	S100A6	0.308224	0.552579	0.52531	0.462038	0.133903	0.289809	0.0748596	0.302232	0.215526	0.250772	0.217932	0.212264	0.0844093	0.397662
P06702	3	3	28.0451	7.83361	0.569933	CTR	MCD	Protein S100-A9	S100A9	0.942825	0.0617222	0.0661172	0.356888	0.507441	1.42185	0.102363	0.0290475	0.0110648	0.0338506	0.0514667	0.0455586	0.0348611	0.765193
P06576	6	6	32.9086	1.27309	0.336048	MCD	CTR	ATP synthase subunit beta_ mitochondrial	ATP5F1B	0.294716	0.100693	0.293366	0.229592	0.111632	0.486219	0.308319	0.192941	0.287025	0.314185	0.358983	0.292291	0.061405	0.210082
P06396	10	10	61.8044	4.17522	0.95636	CTR	MCD	Gelsolin	GSN	0.682599	0.255884	0.177028	0.371837	0.272001	0.731505	0.0705247	0.128813	0.0797144	0.0468725	0.119365	0.089058	0.0343126	0.385283
P05787	5	5	24.9371	1.19454	0.0671252	CTR	MCD	Keratin_ type II cytoskeletal 8	KRT8	3.18451	0.114504	0.34735	1.21545	1.70922	1.40624	1.08081	0.732381	1.26071	1.20501	0.808615	1.01751	0.236244	0.232179
P05783	4	4	22.4044	1.49016	0.298409	MCD	CTR	Keratin_ type I cytoskeletal 18	KRT18	0.13428	0.047342	0.445964	0.209195	0.209605	1.00196	0.280822	0.201026	0.265207	0.331332	0.480285	0.311734	0.105083	0.337093
P05556	6	6	36.7976	1.4894	0.305029	CTR	MCD	Integrin beta-1	ITGB1	0.523059	0.166303	0.225824	0.305062	0.191122	0.626503	0.372301	0.129273	0.153587	0.223211	0.145736	0.204822	0.100264	0.489517
P05109	2	2	12.0604	3.44637	0.604374	CTR	MCD	Protein S100-A8	S100A8	0.442994	0.0842251	0.0633008	0.19684	0.213432	1.08429	0.0930072	0.0606862	0.00372427	0.081671	0.046487	0.0571151	0.0348838	0.610763
P05089	2	2	11.6241	10.1054	0.610988	CTR	MCD	Arginase-1	ARG1	0.440383	0.0372176	0.0271175	0.168239	0.235737	1.4012	0.0269445	0.0271942	0.00997984	0.00815035	0.0109735	0.0166485	0.00956708	0.574652
P05062	4	4	27.6404	3.9559	0.436102	CTR	MCD	Fructose-bisphosphate aldolase B	ALDOB	0.0484144	0.0664022	0.660463	0.258427	0.34829	1.34773	0.0942551	0.016405	0.00403497	0.00196064	0.209978	0.0653268	0.0893396	1.36758
P05023	3	3	17.3583	3.72682	0.994578	CTR	MCD	Sodium/potassium-transporting ATPase subunit alpha-1	ATP1A1	0.0252955	0.061728	0.068751	0.0519248	0.0233275	0.449256	0.00362465	0.0185732	0.00693673	0.00766624	0.0328628	0.0139327	0.0119828	0.860048
P04899	2	2	13.4486	2.24365	0.82966	CTR	MCD	Guanine nucleotide-binding protein G(i) subunit alpha-2	GNAI2	0.0249524	0.0975554	0.062047	0.0615183	0.0363044	0.59014	0.00907673	0.0324639	0.0282959	0.0290907	0.0381672	0.0274189	0.0109656	0.399929
P04792	6	6	42.8178	1.81923	0.629407	CTR	MCD	Heat shock protein beta-1	HSPB1	0.271034	0.247848	0.583291	0.367391	0.187334	0.509904	0.123238	0.336402	0.108934	0.116815	0.324352	0.201948	0.117426	0.581464
P04439	2	2	13.2113	2.64259	0.868376	CTR	MCD	HLA class I histocompatibility antigen_ A alpha chain	HLA-A	0.0505441	0.0976316	0.0382207	0.0621321	0.0313548	0.504647	0.0107692	0.0546176	0.0173737	0.024692	0.0101066	0.0235118	0.0183624	0.780987
P04406	7	7	54.618	1.32398	0.325703	CTR	MCD	Glyceraldehyde-3-phosphate dehydrogenase	GAPDH	0.938266	0.316642	0.85209	0.702333	0.336785	0.479524	0.674883	0.443321	0.54442	0.474704	0.515023	0.53047	0.0894331	0.168592
P04350	1	1	4.8291	17.3767	0.400296	CTR	MCD	Tubulin beta-4A chain	TUBB4A	0.00509063	0.0479382		0.0265144	0.0302978	1.14269		0.00484208				0.00484208
P04264	74	74	477.716	1.14416	0.261857	CTR	MCD	Keratin_ type II cytoskeletal 1	KRT1	52.4741	2.02309	6.12507	20.2074	28.0189	1.38657	27.0975	14.0757	13.6822	21.0979	12.3534	17.6613	6.27924	0.355536
P04259	1	1	5.2823	8.16789	0.575704	CTR	MCD	Keratin_ type II cytoskeletal 6B	KRT6B	0.874032	0.0687829	0.0472752	0.33003	0.471242	1.42788	0.0573698	0.0519666	0.0184079	0.040209	0.0340756	0.0404058	0.0153741	0.380492
P04083	7	7	52.1505	1.04258	0.0619207	CTR	MCD	Annexin A1	ANXA1	0.16313	0.108114	0.096979	0.122741	0.0354185	0.288563	0.119	0.123154	0.0985621	0.155675	0.0922477	0.117728	0.024938	0.211827
P04075	4	4	22.6387	1.41157	0.370172	CTR	MCD	Fructose-bisphosphate aldolase A	ALDOA	0.0666105	0.170611	0.145677	0.127633	0.0542975	0.425419	0.0554015	0.158006	0.0630509	0.0813911	0.0942459	0.090419	0.0407411	0.450581
P04040	3	3	14.9506	2.17405	0.850039	CTR	MCD	Catalase	CAT	0.103477	0.128842	0.231046	0.154455	0.0675314	0.437225	0.0688204	0.060003	0.0536965	0.0209118	0.151792	0.0710448	0.0486346	0.684562
P04004	8	8	47.0036	2.00755	0.805238	MCD	CTR	Vitronectin	VTN	1.36441	0.331459	0.688686	0.794852	0.524596	0.659992	2.74073	1.33081	0.901641	1.59227	1.41306	1.5957	0.688538	0.431496
P02792	1	1	5.1721	1.46112	0.0991402	CTR	MCD	Ferritin light chain	FTL	0.133434	0.0495718	0.117808	0.100271	0.0445968	0.444761	0.0568351	0.00866083			0.277636	0.114377	0.143423	1.25395
P02787	12	12	79.5848	2.13362	0.999845	MCD	CTR	Serotransferrin	TF	0.177849	0.0817861	0.164178	0.141271	0.0519668	0.367852	0.307823	0.20982	0.361927	0.337683	0.289843	0.301419	0.0581844	0.193035
P02768	53	53	479.232	4.86744	0.64691	CTR	MCD	Albumin	ALB	0.131431	2.67154	6.03632	2.94643	2.96202	1.00529	0.858243	0.257611	0.198238	0.143521	1.56906	0.605335	0.610869	1.00914
P02766	1	1	5.7184	2.58355	0.453033	CTR	MCD	Transthyretin	TTR	0.0133269	0.0176182	0.0744447	0.0351299	0.0341151	0.971113	0.0239196	0.00627943	0.00164591	0.000945417	0.0356701	0.0136921	0.0154124	1.12564
P02760	2	2	11.6787	2.20345	0.811305	CTR	MCD	Protein AMBP	AMBP	0.0916286	0.151304	0.290123	0.177685	0.101843	0.573166	0.0626621	0.0730562	0.0827375	0.0345994	0.150141	0.0806393	0.0428231	0.531046
P02748	1	1	6.1092	2.71026	0.837907	CTR	MCD	Complement component C9	C9	0.034369	0.0844517	0.0454444	0.054755	0.0263075	0.480458	0.0073356	0.0126531	0.0199848	0.0094811	0.0515597	0.0202029	0.0181715	0.899453
P02743	3	3	19.8661	2.24097	0.976116	CTR	MCD	Serum amyloid P-component	APCS	0.103195	0.125009	0.12815	0.118785	0.0135925	0.11443	0.0180468	0.0235814	0.031922	0.101807	0.089672	0.0530059	0.0395551	0.74624
P02679	8	8	54.793	1.52932	0.62519	CTR	MCD	Fibrinogen gamma chain	FGG	0.111983	0.258411	0.171216	0.180536	0.0736577	0.407994	0.0885497	0.153342	0.107123	0.0724152	0.168822	0.11805	0.0415197	0.351712
P02675	8	8	52.3594	1.02947	0.0532535	CTR	MCD	Fibrinogen beta chain	FGB	0.10513	0.269298	0.156566	0.176998	0.0839695	0.474409	0.139665	0.18077	0.207179	0.130559	0.201482	0.171931	0.035166	0.204535
P02671	8	8	47.3033	1.03186	0.0510883	MCD	CTR	Fibrinogen alpha chain	FGA	0.0159154	0.344334	0.172432	0.17756	0.164269	0.925145	0.134153	0.327848	0.262444	0.0559986	0.135644	0.183218	0.109602	0.598205
P02649	6	6	35.3471	2.03978	0.930355	CTR	MCD	Apolipoprotein E	APOE	0.113532	0.224973	0.278777	0.205761	0.0842813	0.409608	0.101364	0.143073	0.0795651	0.0473418	0.133025	0.100874	0.0391615	0.388222
P02545	29	29	226.952	2.5525	0.994965	MCD	CTR	Prelamin-A/C	LMNA	2.62361	0.463865	1.53539	1.54095	1.07988	0.700789	4.21549	2.85285	5.10718	4.45355	3.03738	3.93329	0.961553	0.244465
P02538	12	12	105.018	2.17777	0.919048	MCD	CTR	Keratin_ type II cytoskeletal 6A	KRT6A	2.85122	0.202034	0.904587	1.31928	1.37241	1.04028	3.38192	2.05062	3.33381	3.38413	2.21494	2.87308	0.678594	0.23619
P02533	16	16	130.288	1.13656	0.0695007	CTR	MCD	Keratin_ type I cytoskeletal 14	KRT14	3.27698	0.159557	0.531681	1.32274	1.70262	1.28719	1.73021	1.09896	1.2854	1.01306	0.691416	1.16381	0.382649	0.32879
P02462	13	13	78.687	1.52688	0.637882	CTR	MCD	Collagen alpha-1(IV) chain	COL4A1	0.659533	0.5705	0.261572	0.497202	0.208861	0.420072	0.19579	0.256452	0.373364	0.442542	0.360015	0.325633	0.0984544	0.302348
P02042	5	5	39.0399	2.75375	1	MCD	CTR	Hemoglobin subunit delta	HBD	1.38294	1.64696	3.00355	2.01115	0.869521	0.43235	6.17454	5.05505	6.36667	5.37182	4.72293	5.5382	0.71012	0.128222
P02008	1	1	4.9967	4.04264	0.996734	MCD	CTR	Hemoglobin subunit zeta	HBZ	32.9121	3.04154	17.5306	17.8281	14.9375	0.837863	73.4951	45.4748	83.1943	94.1701	64.0286	72.0726	18.6156	0.25829
P01889	1	1	6.5118	6.23008	0.952787	CTR	MCD	HLA class I histocompatibility antigen_ B alpha chain	HLA-B	0.0744587	0.117416	0.0197396	0.0705379	0.0489559	0.694036	0.0043286	0.0452238	0.0184455			0.022666	0.0207717	0.916427
P01877	1	1	6.1254	3.55359	0.652908	CTR	MCD	Immunoglobulin heavy constant alpha 2	IGHA2	0.0023157	0.0310739	0.0716506	0.0350134	0.0348349	0.994903	0.00650722	0.0096863	0.00454592	0.0062516	0.0245468	0.0103076	0.00817361	0.792972
P01876	6	6	55.0088	3.7695	0.556972	CTR	MCD	Immunoglobulin heavy constant alpha 1	IGHA1	0.0517862	0.203932	0.913856	0.389858	0.460128	1.18024	0.0683651	0.0757061	0.0521439	0.0734614	0.247446	0.103424	0.0810357	0.783525
P01871	5	5	30.7168	8.0767	0.949614	CTR	MCD	Immunoglobulin heavy constant mu	IGHM	0.00446362	0.115676	0.0860224	0.0687205	0.0575894	0.838023	0.000717943	0.0132281	0.00865457	0.0131417	0.00680008	0.00850849	0.00518108	0.608931
P01860	11	11	70.0321	2.30429	0.800592	CTR	MCD	Immunoglobulin heavy constant gamma 3	IGHG3	0.14609	0.744591	0.89981	0.59683	0.397993	0.666844	0.253421	0.16995	0.284064	0.268091	0.319516	0.259008	0.0555292	0.214391
P01859	3	3	14.9398	5.69769	0.976922	CTR	MCD	Immunoglobulin heavy constant gamma 2	IGHG2	0.0309287	0.234623	0.258772	0.174774	0.125158	0.716111	0.0163921	0.0254924	0.0318468	0.0291428	0.0504989	0.0306746	0.0125257	0.40834
P01857	4	4	28.6036	2.99103	0.825251	CTR	MCD	Immunoglobulin heavy constant gamma 1	IGHG1	0.0333644	0.249063	0.169171	0.150533	0.109051	0.724431	0.0538878	0.0412112	0.0345403	0.0353314	0.0866698	0.0503281	0.0217409	0.431983
P01834	3	3	28.417	8.90615	0.954657	CTR	MCD	Immunoglobulin kappa constant	IGKC	0.0123334	0.351081	0.407069	0.256828	0.213581	0.831611	0.0466596	0.020455	0.00185715	0.0188377	0.0563761	0.0288371	0.022216	0.770396
P01833	4	4	25.9342	2.83647	0.589943	CTR	MCD	Polymeric immunoglobulin receptor	PIGR	0.976073	0.0376382	0.407721	0.473811	0.472695	0.997645	0.223589	0.106537	0.117125	0.239093	0.148869	0.167043	0.0609749	0.365026
P01619	1	1	6.5782	3.25912	0.884552	CTR	MCD	Immunoglobulin kappa variable 3-20	IGKV3-20	0.0143085	0.0798288	0.117275	0.0704708	0.0521173	0.739558	0.0216461	0.0300838	0.020268	0.0110077	0.0251076	0.0216226	0.00704003	0.325586
P01591	3	3	23.3077	9.51416	0.504752	CTR	MCD	Immunoglobulin J chain	JCHAIN	0.00785233	0.0337722	0.653323	0.231649	0.36541	1.57743	0.0243276	0.0420219	0.0244602	0.0174586	0.013471	0.0243478	0.0109333	0.449048
P01040	3	3	17.17	2.42156	0.231153	CTR	MCD	Cystatin-A	CSTA	0.475603	0.0224664	0.0270302	0.175033	0.260311	1.48721	0.223269	0.0320875	0.0296733	0.0254284	0.0509472	0.0722811	0.0849686	1.17553
P01024	17	17	98.5632	1.16977	0.119415	MCD	CTR	Complement C3	C3	1.01653	0.149763	0.216975	0.461091	0.4822	1.04578	0.70429	0.402596	0.53423	0.561058	0.494678	0.53937	0.11	0.203941
P01011	3	3	15.9048	2.3009	0.999983	MCD	CTR	Alpha-1-antichymotrypsin	SERPINA3	0.253977	0.168251	0.311959	0.244729	0.0722992	0.295426	0.513663	0.388752	0.607878	0.591192	0.714003	0.563098	0.120838	0.214595
P01009	5	5	29.173	2.76606	0.709569	CTR	MCD	Alpha-1-antitrypsin	SERPINA1	0.0138318	0.105174	0.103862	0.0742896	0.052362	0.704837	0.0130252	0.0144354	0.0199841	0.010515	0.0763278	0.0268575	0.0278715	1.03775
P00966	3	3	18.2393	3.12862	0.674561	CTR	MCD	Argininosuccinate synthase	ASS1	0.0569591	0.0906987	0.326219	0.157959	0.146691	0.928664	0.057287	0.050095	0.0298223	0.0106138	0.104624	0.0504884	0.0353345	0.699853
P00918	5	5	25.5896	2.96161	0.999842	MCD	CTR	Carbonic anhydrase 2	CA2	2.22606	0.518365	1.51813	1.42085	0.857993	0.603858	4.11537	2.85609	4.6756	5.69965	3.69335	4.20801	1.06592	0.253308
P00915	5	5	29.08	2.84869	0.999978	MCD	CTR	Carbonic anhydrase 1	CA1	0.694624	0.210051	0.449128	0.451268	0.242294	0.536918	1.25942	0.862761	1.61048	1.57777	1.11718	1.28552	0.315736	0.245609
P00738	16	16	103.391	3.47134	0.608734	CTR	MCD	Haptoglobin	HP	0.011283	0.392458	0.133408	0.17905	0.194643	1.08709	0.0505707	0.0936917	0.0565455	0.0206736	0.0364158	0.0515795	0.027314	0.529553
P00558	10	10	52.474	5.13139	0.99996	MCD	CTR	Phosphoglycerate kinase 1	PGK1	11.0119	1.1148	1.84161	4.6561	5.51626	1.18474	25.4813	16.3198	29.76	26.8158	21.0845	23.8923	5.26136	0.220212
P00403	2	2	11.4357	1.44552	0.254737	CTR	MCD	Cytochrome c oxidase subunit 2	MT-CO2	0.369974	0.0680476	0.149785	0.195935	0.156164	0.797019	0.136801	0.11724	0.123871	0.125445	0.174374	0.135546	0.022818	0.168341
P00338	4	4	23.6438	3.62267	0.393167	CTR	MCD	L-lactate dehydrogenase A chain	LDHA	3.10438	0.177918	0.313907	1.19873	1.65174	1.3779	0.484706	0.294804	0.288281	0.298507	0.288195	0.330898	0.0860939	0.260182
P00330	91	91	394.506	3.09231	0.987277	MCD	CTR	Alcohol dehydrogenase 1	ADH1	37.3959	4.44792	23.156	21.6666	16.5244	0.762667	68.8345	44.1697	79.106	85.6191	57.2708	67	16.6769	0.248908
O95571	2	2	9.4467	1.9692	0.352615	CTR	MCD	Persulfide dioxygenase ETHE1_ mitochondrial	ETHE1	0.00368842	0.023569	0.00656928	0.0112756	0.0107435	0.952807	0.0047414	0.0094291	0.00298789	0.0102283	0.00124325	0.00572598	0.00395428	0.690585
O76013	4	4	20.4553	1.6844	0.771976	CTR	MCD	Keratin_ type I cuticular Ha6	KRT36	0.270993	0.147966	0.124623	0.181194	0.0786394	0.434007	0.0793356	0.10594	0.105877	0.16112	0.0855873	0.107572	0.032224	0.299557
O75971	1	1	5.3619	3.26944	0.989093	MCD	CTR	snRNA-activating protein complex subunit 5	SNAPC5	41.9497	4.60885	26.0408	24.1998	18.7384	0.77432	80.1156	51.1878	91.0058	103.892	69.3972	79.1196	20.1906	0.255191
O75083	6	6	31.3764	4.45489	0.975862	CTR	MCD	WD repeat-containing protein 1	WDR1	0.0195732	0.0827565	0.054962	0.0524306	0.0316676	0.603991	0.00151407	0.0279818	0.00427603	0.00777979	0.0172943	0.0117692	0.0108467	0.921619
O43809	2	2	15.0346	3.03368	0.990098	MCD	CTR	Cleavage and polyadenylation specificity factor subunit 5	NUDT21	8.15862	1.01422	4.83892	4.67059	3.57517	0.765466	14.4483	8.74968	17.2198	18.1493	12.2781	14.169	3.81355	0.269147
O43707	36	36	295.367	1.92826	0.120888	CTR	MCD	Alpha-actinin-4	ACTN4	5.06618	0.700027	0.54029	2.10217	2.56816	1.22167	1.44847	1.10863	0.93264	1.03912	0.922099	1.09019	0.214701	0.196939
O14950	5	5	32.2848	1.93701	0.836808	CTR	MCD	Myosin regulatory light chain 12B	MYL12B	0.0721521	0.167143	0.11219	0.117162	0.04769	0.407045	0.0187823	0.10264	0.0626719	0.0385815	0.0797535	0.0604858	0.0330603	0.54658
O14745	7	7	45.1897	1.38918	0.190929	CTR	MCD	Na(+)/H(+) exchange regulatory cofactor NHE-RF1	SLC9A3R1	0.184534	0.434568	0.750926	0.456676	0.283843	0.621541	0.154584	0.571863	0.287997	0.12941	0.499835	0.328738	0.200066	0.608588
O00592	4	4	27.5607	2.79308	0.87726	CTR	MCD	Podocalyxin	PODXL	0.0835408	0.342478	0.199522	0.208514	0.129703	0.622034	0.0312994	0.158188	0.087247	0.0541036	0.0424316	0.0746538	0.0511779	0.685535
O00468	23	23	173.205	2.77662	0.988784	MCD	CTR	Agrin	AGRN	5.94406	0.790751	3.52379	3.41953	2.57824	0.753973	9.92445	6.43951	11.497	11.7202	7.89259	9.49474	2.29388	0.241595
O00159	4	4	21.5581	2.75419	0.996482	MCD	CTR	Unconventional myosin-Ic	MYO1C	0.0215932	0.0547502	0.0363552	0.0375662	0.0166116	0.442196	0.131379	0.0992347	0.138381	0.0766779	0.0716493	0.103464	0.0306024	0.295777
B9A064	5	5	35.3858	3.77122	0.694911	CTR	MCD	Immunoglobulin lambda-like polypeptide 5	IGLL5	0.127196	0.14869	0.637508	0.304465	0.288624	0.947973	0.0935892	0.0307986	0.0192046	0.0216694	0.238407	0.0807338	0.093266	1.15523
A0A0B4J1V1	1	1	7.2267	4.35701	0.988561	CTR	MCD	Immunoglobulin heavy variable 3-21	IGHV3-21	0.0538077	0.0834699	0.136722	0.0913333	0.042013	0.459996	0.0528743	0.00446641	0.00645493	0.00817114	0.0328451	0.0209624	0.0212472	1.01359
A0A0A0MRZ8	1	1	7.247	4.92315	0.885672	CTR	MCD	Immunoglobulin kappa variable 3D-11	IGKV3D-11	0.0256786	0.1481	0.281439	0.151739	0.127919	0.84302	0.0211935	0.0423007	0.013723	0.00885182	0.0680386	0.0308215	0.0244162	0.792181
A0A075B6P5	1	1	5.5487	3.95342	0.994133	CTR	MCD	Immunoglobulin kappa variable 2-28	IGKV2-28	0.15951	0.062733	0.122297	0.114847	0.0488167	0.42506	0.0324089	0.013149	0.0150649	0.00442401	0.0802027	0.0290499	0.0303428	1.04451
A0A075B6H7	1	1	4.6298	4.34333	0.772433	CTR	MCD	Probable non-functional immunoglobulin kappa variable 3-7	IGKV3-7	0.00131732	0.0329659	0.0177996	0.017361	0.0158289	0.911751		0.0108961	0.00332912		0.00576054	0.00666192	0.00386319	0.579891

## Sheet: Table S3
Table S3. Refined protein list after post-processing of protein dataset. The protein dataset has undergone post-processing using Metaboanalyst 5.0 [version 2023-06-23]. Briefly, proteins with more than 30% missing values were removed; the remaining missing values were estimated using k-nearest neighbors based on similar features - KNN (feature-wise) option. Data was log10 transformed and scaled u…
GeneID	UniprotID	Protein Description	FC(MCDvsCTR)	raw.pval	Peptide count
YWHAE	P62258	14-3-3 protein epsilon	0.21253	0.0011114	1
MYL6	P60660	Myosin light polypeptide 6	1.8763	0.0019416	6
TUBA1B	P68363	Tubulin alpha-1B chain	1.6351	0.0020924	12
HSPA1A	P0DMV8	Heat shock 70 kDa protein 1A	0.55512	0.0030875	7
DEFA1	P59665	Neutrophil defensin 1	0.25155	0.0035737	4
ACTR3	P61158	Actin-related protein 3	0.14711	0.0036656	1
NID1	P14543	Nidogen-1	8.2509	0.004032	21
SH3BGRL3	Q9H299	SH3 domain-binding glutamic acid-rich-like protein 3	0.34971	0.0080381	1
EIF4A2	Q14240	Eukaryotic initiation factor 4A-II	0.54068	0.0096436	3
TUBB2A	Q13885	Tubulin beta-2A chain	0.2123	0.0099359	2
GSTA2	P09210	Glutathione S-transferase A2	0.54322	0.010132	5
CRYM	Q14894	Ketimine reductase mu-crystallin	0.28489	0.014741	1
IGHV3-21	A0A0B4J1V1	Immunoglobulin heavy variable 3-21	0.22971	0.016169	1
YWHAZ	P63104	14-3-3 protein zeta/delta	0.29459	0.017329	4
H1-0	P07305	Histone H1.0	0.42726	0.019026	1
ACTBL2	Q562R1	Beta-actin-like protein 2	0.48796	0.020638	2
IGKV2-28	A0A075B6P5	Immunoglobulin kappa variable 2-28	0.25289	0.021273	1
NES	P48681	Nestin	0.37403	0.021704	24
SERPINA3	P01011	Alpha-1-antichymotrypsin	2.3006	0.022472	3
ATP1A1	P05023	Sodium/potassium-transporting ATPase subunit alpha-1	0.26842	0.023399	3
PDIA3	P30101	Protein disulfide-isomerase A3	0.54126	0.023433	5
CKB	P12277	Creatine kinase B-type	0.35304	0.023672	2
ITGA3	P26006	Integrin alpha-3	0.31095	0.023678	3
GDI2	P50395	Rab GDP dissociation inhibitor beta	0.21917	0.023857	2
MSN	P26038	Moesin	1.9847	0.024515	16
PCBP1	Q15365	Poly(rC)-binding protein 1	0.47512	0.024744	4
TPM3	P06753	Tropomyosin alpha-3 chain	0.53315	0.024878	2
RPL15	P61313	60S ribosomal protein L15	0.54361	0.02583	2
SERPINB9	P50453	Serpin B9	0.11936	0.027672	1
YWHAG	P61981	14-3-3 protein gamma	0.35689	0.028229	7
ZSCAN23	Q3MJ62	Zinc finger and SCAN domain-containing protein 23	7.0872	0.033711	1
S100A6	P06703	Protein S100-A6	0.4594	0.034076	3
C9	P02748	Complement component C9	0.3692	0.034354	1
HBD	P02042	Hemoglobin subunit delta	2.7538	0.038822	5
WDR1	O75083	WD repeat-containing protein 1	0.22452	0.038876	6
MYO1C	O00159	Unconventional myosin-Ic	2.7516	0.039634	4
MYH10	P35580	Myosin-10	0.39059	0.039675	6
APCS	P02743	Serum amyloid P-component	0.44613	0.039925	3
HLA-A	P04439	HLA class I histocompatibility antigen_ A alpha chain	0.37874	0.04068	2
HSPA9	P38646	Stress-70 protein_ mitochondrial	3.2818	0.043276	2
CDH13	P55290	Cadherin-13	0.24125	0.045567	5
GNG12	Q9UBI6	Guanine nucleotide-binding protein G(I)/G(S)/G(O) subunit gamma-12	0.26318	0.045879	2
RPL29	P47914	60S ribosomal protein L29	0.4763	0.046317	1
ANXA2	P07355	Annexin A2	2.7615	0.046598	17
COL18A1	P39060	Collagen alpha-1(XVIII) chain	0.52535	0.047863	5
TJP1	Q07157	Tight junction protein ZO-1	0.31166	0.048273	9
SELENBP1	Q13228	Methanethiol oxidase	0.26352	0.048584	2
MME	P08473	Neprilysin	1.5412	0.048928	7
GFAP	P14136	Glial fibrillary acidic protein	0.11949	0.05164	1
PCBP2	Q15366	Poly(rC)-binding protein 2	0.4602	0.053093	2
TUBB	P07437	Tubulin beta chain	0.6052	0.053398	10
PRDX1	Q06830	Peroxiredoxin-1	0.44724	0.056764	6
HSPA8	P11142	Heat shock cognate 71 kDa protein	0.7203	0.058265	20
LMNB1	P20700	Lamin-B1	1.5755	0.059346	3
ANXA5	P08758	Annexin A5	1.7654	0.060245	7
GSN	P06396	Gelsolin	0.23952	0.061684	10
CAT	P04040	Catalase	0.46	0.062815	3
ARHGDIA	P52565	Rho GDP-dissociation inhibitor 1	0.24791	0.063278	1
GPD1	P21695	Glycerol-3-phosphate dehydrogenase [NAD(+)]_ cytoplasmic	0.36746	0.063725	1
VCL	P18206	Vinculin	2.8258	0.067139	19
TF	P02787	Serotransferrin	2.1336	0.068291	12
CA1	P00915	Carbonic anhydrase 1	2.8487	0.070557	5
KRT77	Q7Z794	Keratin_ type II cytoskeletal 1b	6.2186	0.076735	3
BHMT2	Q9H2M3	S-methylmethionine--homocysteine S-methyltransferase BHMT2	4.7734	0.076912	1
KLHL40	Q2TBA0	Kelch-like protein 40	5.9213	0.077143	1
MYH11	P35749	Myosin-11	0.38303	0.078725	8
IGLL5	B9A064	Immunoglobulin lambda-like polypeptide 5	0.26519	0.079449	5
NPHS2	Q9NP85	Podocin	0.11804	0.080767	3
BDH2	Q9BUT1	3-hydroxybutyrate dehydrogenase type 2	7.3209	0.081288	1
PPIA	P62937	Peptidyl-prolyl cis-trans isomerase A	0.23972	0.085646	5
PGK1	P00558	Phosphoglycerate kinase 1	5.1314	0.090063	10
UBB	P0CG47	Polyubiquitin-B	1.9005	0.090372	8
TPI1	P60174	Triosephosphate isomerase	0.31605	0.092596	5
MAGI2	Q86UL8	Membrane-associated guanylate kinase_ WW and PDZ domain-containing protein 2	0.21503	0.094098	1
GNB3	P16520	Guanine nucleotide-binding protein G(I)/G(S)/G(T) subunit beta-3	0.37507	0.095584	1
VDAC2	P45880	Voltage-dependent anion-selective channel protein 2	0.35669	0.095653	1
APOE	P02649	Apolipoprotein E	0.49026	0.097401	6
MYL12B	O14950	Myosin regulatory light chain 12B	0.51636	0.097614	5
CA2	P00918	Carbonic anhydrase 2	2.9616	0.09822	5
TKT	P29401	Transketolase	0.26218	0.098524	1
LMNB2	Q03252	Lamin-B2	0.70299	0.099985	9
RNH1	P13489	Ribonuclease inhibitor	0.27699	0.10091	1
PKM	P14618	Pyruvate kinase PKM	2.2313	0.10296	8
PODXL	O00592	Podocalyxin	0.35799	0.10669	4
CLU	P10909	Clusterin	0.8044	0.10771	7
C11orf54	Q9H0W9	Ester hydrolase C11orf54	0.18996	0.10874	1
TUBB4B	P68371	Tubulin beta-4B chain	0.40655	0.11039	3
PFN1	P07737	Profilin-1	0.28715	0.11103	3
EHD3	Q9NZN3	EH domain-containing protein 3	3.7171	0.11328	7
H2BC3	P33778	Histone H2B type 1-B	2.6707	0.11529	13
RAP1B	P61224	Ras-related protein Rap-1b	3.2483	0.11816	2
APOA4	P06727	Apolipoprotein A-IV	4.766	0.12155	3
TPM1	P09493	Tropomyosin alpha-1 chain	0.43889	0.12412	3
NPNT	Q6UXI9	Nephronectin	0.48667	0.12446	5
AMBP	P02760	Protein AMBP	0.45388	0.12582	2
HBZ	P02008	Hemoglobin subunit zeta	4.0426	0.12834	1
PRDX2	P32119	Peroxiredoxin-2	0.51379	0.12867	8
DPEP1	P16444	Dipeptidase 1	0.1856	0.12913	1
COL4A2	P08572	Collagen alpha-2(IV) chain	2.7366	0.12921	18
DES	P17661	Desmin	2.3072	0.13086	4
HSP90AB2P	Q58FF8	Putative heat shock protein HSP 90-beta 2	0.36996	0.13815	1
HSPA7	P48741	Putative heat shock 70 kDa protein 7	3.5715	0.13868	1
HSPB1	P04792	Heat shock protein beta-1	0.5497	0.13882	6
CALM3	P0DP25	Calmodulin-3	0.4551	0.13896	5
TRAP1	Q12931	Heat shock protein 75 kDa_ mitochondrial	2.9665	0.13928	3
HBA1	P69905	Hemoglobin subunit alpha	1.7494	0.14061	17
DPYSL3	Q14195	Dihydropyrimidinase-related protein 3	0.50691	0.14363	2
HLA-B	P01889	HLA class I histocompatibility antigen_ B alpha chain	0.30476	0.14382	1
MYH14	Q7Z406	Myosin-14	0.41954	0.14724	4
SNAPC5	O75971	snRNA-activating protein complex subunit 5	3.2694	0.15069	1
LMNA	P02545	Prelamin-A/C	2.5525	0.15116	29
LAMB2	P55268	Laminin subunit beta-2	1.3644	0.15173	25
NUDT21	O43809	Cleavage and polyadenylation specificity factor subunit 5	3.0337	0.15177	2
ADH1	P00330	Alcohol dehydrogenase 1	3.0923	0.15353	91
RIDA	P52758	2-iminobutanoate/2-iminopropanoate deaminase	2.635	0.15384	2
FBP1	P09467	Fructose-1_6-bisphosphatase 1	3.0676	0.15387	9
TTR	P02766	Transthyretin	0.38974	0.15422	1
KRT24	Q2M2I5	Keratin_ type I cytoskeletal 24	3.2883	0.15528	1
KRT36	O76013	Keratin_ type I cuticular Ha6	0.5936	0.15554	4
HSP90AA1	P07900	Heat shock protein HSP 90-alpha	0.44084	0.15644	3
NDRG1	Q92597	Protein NDRG1	1.3207	0.15825	1
KRT12	Q99456	Keratin_ type I cytoskeletal 12	3.0499	0.15865	2
ACY1	Q03154	Aminoacylase-1	0.25784	0.15923	7
ASS1	P00966	Argininosuccinate synthase	0.31956	0.16046	3
AGRN	O00468	Agrin	2.7766	0.16228	23
IGHG2	P01859	Immunoglobulin heavy constant gamma 2	0.17543	0.16299	3
PSMB6	P28072	Proteasome subunit beta type-6	2.8254	0.16337	1
IGKV3D-11	A0A0A0MRZ8	Immunoglobulin kappa variable 3D-11	0.20312	0.16365	1
LGALS1	P09382	Galectin-1	0.45971	0.16437	4
RPS3	P23396	40S ribosomal protein S3	0.3704	0.16479	3
MYH7	P12883	Myosin-7	3.0211	0.16605	18
H1-4	P10412	Histone H1.4	2.7417	0.16738	4
UMOD	P07911	Uromodulin	0.13681	0.17143	10
ALDOB	P05062	Fructose-bisphosphate aldolase B	0.25283	0.17148	4
DNAJB13	P59910	DnaJ homolog subfamily B member 13	2.9528	0.1754	1
VTN	P04004	Vitronectin	2.0075	0.18185	8
CNDP2	Q96KP4	Cytosolic non-specific dipeptidase	0.54939	0.18264	3
COL4A4	P53420	Collagen alpha-4(IV) chain	1.8864	0.1866	18
GNAI2	P04899	Guanine nucleotide-binding protein G(i) subunit alpha-2	0.44594	0.18855	2
COL6A2	P12110	Collagen alpha-2(VI) chain	0.36637	0.19345	4
ARG1	P05089	Arginase-1	0.099029	0.19433	2
EEF1A1	P68104	Elongation factor 1-alpha 1	1.8406	0.19699	5
S100A8	P05109	Protein S100-A8	0.29019	0.19719	2
TKFC	Q3LXA3	Triokinase/FMN cyclase	2.7703	0.19774	5
KRT9	P35527	Keratin_ type I cytoskeletal 9	2.4224	0.20116	35
HSPA6	P17066	Heat shock 70 kDa protein 6	0.50144	0.20269	3
PCMT1	P22061	Protein-L-isoaspartate(D-aspartate) O-methyltransferase	2.9964	0.20469	2
HSP90AB1	P08238	Heat shock protein HSP 90-beta	0.61322	0.20778	8
FHL1	Q13642	Four and a half LIM domains protein 1	0.39819	0.21047	3
GGACT	Q9BVM4	Gamma-glutamylaminecyclotransferase	0.29391	0.2154	1
BHMT	Q93088	Betaine--homocysteine S-methyltransferase 1	2.2533	0.2158	6
IGHM	P01871	Immunoglobulin heavy constant mu	0.12367	0.21908	5
SEPTIN11	Q9NVA2	Septin-11	0.30851	0.22226	1
FGG	P02679	Fibrinogen gamma chain	0.65373	0.22592	8
DPYSL2	Q16555	Dihydropyrimidinase-related protein 2	0.33888	0.22827	6
ALDH4A1	P30038	Delta-1-pyrroline-5-carboxylate dehydrogenase_ mitochondrial	0.58719	0.22894	2
IGKC	P01834	Immunoglobulin kappa constant	0.11237	0.23391	3
S100A9	P06702	Protein S100-A9	0.12772	0.23448	3
ENO1	P06733	Alpha-enolase	0.41603	0.23595	5
FKBP1A	P62942	Peptidyl-prolyl cis-trans isomerase FKBP1A	0.57305	0.23649	1
PGD	P52209	6-phosphogluconate dehydrogenase_ decarboxylating	0.23247	0.24089	1
SPRR1B	P22528	Cornifin-B	0.18552	0.24266	1
C4A	P0C0L4	Complement C4-A	0.42384	0.24276	6
KRT6A	P02538	Keratin_ type II cytoskeletal 6A	2.1778	0.24327	12
RAB33B	Q9H082	Ras-related protein Rab-33B	0.35553	0.24868	1
ARPC4	P59998	Actin-related protein 2/3 complex subunit 4	0.48158	0.24938	4
AHCY	P23526	Adenosylhomocysteinase	1.5655	0.2623	4
LYZ	P61626	Lysozyme C	0.58002	0.26493	2
BCAM	P50895	Basal cell adhesion molecule	0.27658	0.2658	8
KRT15	P19012	Keratin_ type I cytoskeletal 15	0.34749	0.27383	7
SERPINA1	P01009	Alpha-1-antitrypsin	0.36124	0.28055	5
H2BU1	Q8N257	Histone H2B type 3-B	0.70238	0.28064	2
KRT6B	P04259	Keratin_ type II cytoskeletal 6B	0.12247	0.28255	1
YWHAB	P31946	14-3-3 protein beta/alpha	0.1674	0.28322	2
TMEM109	Q9BVC6	Transmembrane protein 109	0.74206	0.28941	1
IGKV3-20	P01619	Immunoglobulin kappa variable 3-20	0.30681	0.29126	1
IGHG1	P01857	Immunoglobulin heavy constant gamma 1	0.3342	0.29295	4
KRT73	Q86Y46	Keratin_ type II cytoskeletal 73	1.7184	0.29414	8
LAMC1	P11047	Laminin subunit gamma-1	1.6054	0.30602	29
KPRP	Q5T749	Keratinocyte proline-rich protein	1.5597	0.30973	7
SORD	Q00796	Sorbitol dehydrogenase	0.40556	0.31041	1
COL4A1	P02462	Collagen alpha-1(IV) chain	0.65495	0.31129	13
ARHGDIB	P52566	Rho GDP-dissociation inhibitor 2	0.45961	0.31428	3
LGALS3BP	Q08380	Galectin-3-binding protein	0.36197	0.31477	3
CSRP1	P21291	Cysteine and glycine-rich protein 1	0.1957	0.32162	2
HBB	P68871	Hemoglobin subunit beta	1.508	0.32237	23
AKR1A1	P14550	Aldo-keto reductase family 1 member A1	1.5221	0.32572	3
CASP14	P31944	Caspase-14	0.44158	0.33563	1
COL6A1	P12109	Collagen alpha-1(VI) chain	0.70269	0.34173	6
PEBP1	P30086	Phosphatidylethanolamine-binding protein 1	1.3596	0.34203	6
ANXA11	P50995	Annexin A11	0.52573	0.34318	2
GSTO1	P78417	Glutathione S-transferase omega-1	0.3219	0.34536	1
RPL7A	P62424	60S ribosomal protein L7a	0.57216	0.34687	2
CLTA	P09496	Clathrin light chain A	0.17973	0.35377	2
DCXR	Q7Z4W1	L-xylulose reductase	0.49205	0.35625	2
KRT16	P08779	Keratin_ type I cytoskeletal 16	1.51	0.36207	10
H3C1	P68431	Histone H3.1	1.3254	0.36428	6
KRT18	P05783	Keratin_ type I cytoskeletal 18	1.4901	0.36809	4
TAGLN2	P37802	Transgelin-2	0.76009	0.3697	6
MAL2	Q969L2	Protein MAL2	0.35914	0.37512	1
GSTP1	P09211	Glutathione S-transferase P	0.21577	0.37866	2
MYH9	P35579	Myosin-9	1.1515	0.37926	51
KRT2	P35908	Keratin_ type II cytoskeletal 2 epidermal	1.316	0.38201	45
ALDOA	P04075	Fructose-bisphosphate aldolase A	0.70844	0.38407	4
RPL7	P18124	60S ribosomal protein L7	0.4854	0.38719	1
JUP	P14923	Junction plakoglobin	0.3055	0.38978	2
IGHA1	P01876	Immunoglobulin heavy constant alpha 1	0.26527	0.39422	6
ETHE1	O95571	Persulfide dioxygenase ETHE1_ mitochondrial	0.50442	0.39548	2
CTSG	P08311	Cathepsin G	0.44195	0.4055	1
SERPINB6	P35237	Serpin B6	0.13243	0.40886	1
IGHG3	P01860	Immunoglobulin heavy constant gamma 3	0.43399	0.40975	11
ITGB1	P05556	Integrin beta-1	0.67139	0.42559	6
ALB	P02768	Albumin	0.20544	0.42571	53
COL4A3	Q01955	Collagen alpha-3(IV) chain	0.81837	0.43514	12
KRT3	P12035	Keratin_ type II cytoskeletal 3	0.28395	0.43854	1
ATP5F1B	P06576	ATP synthase subunit beta_ mitochondrial	1.273	0.45585	6
CSE1L	P55060	Exportin-2	0.60837	0.4572	2
NEFL	P07196	Neurofilament light polypeptide	0.51471	0.45837	2
AGMAT	Q9BSE5	Agmatinase_ mitochondrial	0.52074	0.47388	3
POTEE	Q6S8J3	POTE ankyrin domain family member E	1.0255	0.47928	9
C3	P01024	Complement C3	1.1698	0.4824	17
HNRNPA2B1	P22626	Heterogeneous nuclear ribonucleoproteins A2/B1	0.82653	0.49588	4
NEFH	P12036	Neurofilament heavy polypeptide	1.0004	0.5033	10
RAB5C	P51148	Ras-related protein Rab-5C	0.4378	0.50811	1
GGT1	P19440	Glutathione hydrolase 1 proenzyme	1.2149	0.52665	5
PRDX6	P30041	Peroxiredoxin-6	0.49849	0.52717	3
SLC9A3R1	O14745	Na(+)/H(+) exchange regulatory cofactor NHE-RF1	0.71987	0.53192	7
FTL	P02792	Ferritin light chain	0.99597	0.54248	1
KRT7	P08729	Keratin_ type II cytoskeletal 7	0.93971	0.54675	6
HSPA2	P54652	Heat shock-related 70 kDa protein 2	0.41893	0.55622	2
KRT8	P05787	Keratin_ type II cytoskeletal 8	0.83715	0.55761	5
JCHAIN	P01591	Immunoglobulin J chain	0.10515	0.55938	3
KRT1	P04264	Keratin_ type II cytoskeletal 1	0.874	0.55962	74
IGHA2	P01877	Immunoglobulin heavy constant alpha 2	0.29401	0.56876	1
TAGLN	Q01995	Transgelin	0.38344	0.57454	4
SFPQ	P23246	Splicing factor_ proline- and glutamine-rich	0.38472	0.5837	2
SYNPO	Q8N3V7	Synaptopodin	0.51544	0.58501	8
RAB13	P51153	Ras-related protein Rab-13	0.87615	0.58597	1
VIM	P08670	Vimentin	0.65791	0.58896	56
LASP1	Q14847	LIM and SH3 domain protein 1	0.7151	0.59051	6
CORO1B	Q9BR76	Coronin-1B	0.75503	0.59058	3
LDHA	P00338	L-lactate dehydrogenase A chain	0.27604	0.59773	4
KRT14	P02533	Keratin_ type I cytoskeletal 14	0.87984	0.60678	16
PLS3	P13797	Plastin-3	0.46429	0.6082	3
HP	P00738	Haptoglobin	0.28805	0.62602	16
HSP90B1	P14625	Endoplasmin	0.90061	0.62999	5
TPM4	P67936	Tropomyosin alpha-4 chain	0.6173	0.63777	9
IGKV3-7	A0A075B6H7	Probable non-functional immunoglobulin kappa variable 3-7	0.33455	0.64253	1
GAPDH	P04406	Glyceraldehyde-3-phosphate dehydrogenase	0.75528	0.64729	7
HSPD1	P10809	60 kDa heat shock protein_ mitochondrial	1.1881	0.65158	2
ACAA2	P42765	3-ketoacyl-CoA thiolase_ mitochondrial	1.2505	0.6562	2
KRT5	P13647	Keratin_ type II cytoskeletal 5	0.74248	0.65764	22
FLG2	Q5D862	Filaggrin-2	0.27896	0.65927	3
ALDH6A1	Q02252	Methylmalonate-semialdehyde dehydrogenase [acylating]_ mitochondrial	0.91719	0.66753	1
FGA	P02671	Fibrinogen alpha chain	1.0319	0.68192	8
ATP5F1A	P25705	ATP synthase subunit alpha_ mitochondrial	0.68769	0.68773	7
PIGR	P01833	Polymeric immunoglobulin receptor	0.35255	0.6955	4
ACTG1	P63261	Actin_ cytoplasmic 2	1.1153	0.70169	46
TPPP3	Q9BW30	Tubulin polymerization-promoting protein family member 3	0.40688	0.70787	2
KRT84	Q9NSB2	Keratin_ type II cuticular Hb4	0.47312	0.71344	3
ACTA1	P68133	Actin_ alpha skeletal muscle	0.40455	0.71801	4
CTSD	P07339	Cathepsin D	0.67036	0.72395	1
KRT17	Q04695	Keratin_ type I cytoskeletal 17	0.52531	0.73856	10
H2AX	P16104	Histone H2AX	1.107	0.74161	3
H3-2	Q5TEC6	Histone HIST2H3PS2	0.9818	0.74238	2
CALD1	Q05682	Caldesmon	0.83619	0.7464	8
CALML5	Q9NZT1	Calmodulin-like protein 5	0.64515	0.74648	2
CDSN	Q15517	Corneodesmosin	0.50545	0.7492	1
H4C1	P62805	Histone H4	0.95391	0.75038	9
KRT13	P13646	Keratin_ type I cytoskeletal 13	0.62178	0.75455	2
KRT10	P13645	Keratin_ type I cytoskeletal 10	0.53956	0.75639	72
HSPA5	P11021	Endoplasmic reticulum chaperone BiP	0.91339	0.76602	15
H2BC1	Q96A08	Histone H2B type 1-A	0.49724	0.78719	1
MT-CO2	P00403	Cytochrome c oxidase subunit 2	0.69177	0.79125	2
CSTA	P01040	Cystatin-A	0.41295	0.79559	3
STMN3	Q9NZ72	Stathmin-3	0.39173	0.80228	1
HNRNPD	Q14103	Heterogeneous nuclear ribonucleoprotein D0	0.73496	0.8166	1
DCD	P81605	Dermcidin	0.48334	0.81743	3
CROCC	Q5TZA2	Rootletin	0.55238	0.81909	10
DSG1	Q02413	Desmoglein-1	0.14619	0.8245	10
EZR	P15311	Ezrin	0.48163	0.8277	13
COL4A5	P29400	Collagen alpha-5(IV) chain	0.58791	0.83874	5
CAPZA2	P47755	F-actin-capping protein subunit alpha-2	0.97723	0.83968	1
KRT6C	P48668	Keratin_ type II cytoskeletal 6C	0.20488	0.85213	2
FERMT2	Q96AC1	Fermitin family homolog 2	0.86838	0.85293	2
ACO2	Q99798	Aconitate hydratase_ mitochondrial	0.60665	0.85348	6
LDHB	P07195	L-lactate dehydrogenase B chain	0.81437	0.8551	8
ACTN4	O43707	Alpha-actinin-4	0.5186	0.8574	36
CTSB	P07858	Cathepsin B	0.50871	0.8584	1
SLC9A3R2	Q15599	Na(+)/H(+) exchange regulatory cofactor NHE-RF2	0.69578	0.86317	9
HNRNPK	P61978	Heterogeneous nuclear ribonucleoprotein K	0.51034	0.86339	2
DSC1	Q08554	Desmocollin-1	0.25398	0.86439	3
ANXA1	P04083	Annexin A1	0.95932	0.8678	7
HBG2	P69892	Hemoglobin subunit gamma-2	0.24761	0.91529	3
TALDO1	P37837	Transaldolase	0.73946	0.92592	2
FGB	P02675	Fibrinogen beta chain	0.97153	0.92943	8
MYH1	P12882	Myosin-1	1.2578	0.93581	1
KRT4	P19013	Keratin_ type II cytoskeletal 4	0.56838	0.94519	1
HSPE1	P61604	10 kDa heat shock protein_ mitochondrial	1.0862	0.94874	1
PDLIM2	Q96JY6	PDZ and LIM domain protein 2	0.93132	0.97103	13
GLOD4	Q9HC38	Glyoxalase domain-containing protein 4	0.44339	0.98225	4
RPL23A	P62750	60S ribosomal protein L23a	0.86744	0.98302	1
CRIP2	P52943	Cysteine-rich protein 2	0.56945	0.98353	2
MYL6B	P14649	Myosin light chain 6B	1.0182	0.99495	1
SPATA5L1	Q9BVQ7	Spermatogenesis-associated protein 5-like protein 1	1.0403	0.99783	1

## Sheet: Table S4
Table S4. List of significant different expressed proteins in MCD vs CTR. List of expressed proteins that exhibit significant differences between MCD and CTR. Additionally, a detailed characterization of the biological roles of these proteins and characterization of biological role by Human Protein Atlas database is provided
ProgenesisQIP															Metaboanalyst			ProteinAtlas DB
Accession	Unique peptides	Confidence score	Max fold change	Power	Highest mean condition	Lowest mean condition	Description	GeneID	CTR average	CTR stdev	CTR CV	MCD average	MCD stdev	MCD CV	FC (MCDvsCTR)	log2(FC)	raw.pval	Protein class	Biological process	Molecular function	KIDNEY - Expression summary	Pathology prognostics - Renal cancer
P14543	21	114.534	8.25094	0.996111	MCD	CTR	Nidogen-1	NID1	0.54453	0.194892	0.357908	4.49288	3.43936	0.765514	8.2509	3.0445	0.004032	Plasma proteins, Predicted secreted proteins	Cell adhesion		Cells in glomeruli: Not detected Cells in tubules: Not detected	NID1 is prognostic, high expression is unfavorable in renal cancer (5.38e-8)
Q3MJ62	1	4.1723	7.08761	1	MCD	CTR	Zinc finger and SCAN domain-containing protein 23	ZSCAN23	0.30325	0.245964	0.811094	2.14932	0.562449	0.261687	7.0872	2.8252	0.033711	Predicted intracellular proteins, Transcription factors	Transcription, Transcription regulation	DNA-binding	Cells in tubules: Medium	not prognostic in renal cancer
P38646	2	10.4987	3.28135	1	MCD	CTR	Stress-70 protein_ mitochondrial	HSPA9	0.20426	0.0984346	0.481908	0.670248	0.134451	0.200599	3.2818	1.7145	0.043276	Disease related genes, Human disease related genes, Plasma proteins, Predicted intracellular proteins		Chaperone	Cells in glomeruli: Medium Cells in tubules: High	not prognostic in renal cancer
P07355	17	143.554	2.76126	0.999972	MCD	CTR	Annexin A2	ANXA2	0.303827	0.126642	0.416821	0.838945	0.184837	0.220321	2.7615	1.4654	0.046598	Cancer-related genes, Disease related genes, FDA approved drug targets, Plasma proteins, Predicted intracellular proteins, Predicted secreted proteins, Transporters	Host-virus interaction	RNA-binding	Cells in glomeruli: Medium Cells in tubules: Medium	ANXA2 is prognostic, high expression is unfavorable in renal cancer (2.11e-6)
P02042	5	39.0399	2.75375	1	MCD	CTR	Hemoglobin subunit delta	HBD	2.01115	0.869521	0.43235	5.5382	0.71012	0.128222	2.7538	1.4614	0.038822	Plasma proteins, Predicted intracellular proteins, Predicted membrane proteins	Oxygen transport, Transport		Cells in glomeruli: Not detected Cells in tubules: Not detected	not prognostic in renal cancer
O00159	4	21.5581	2.75419	0.996482	MCD	CTR	Unconventional myosin-Ic	MYO1C	0.0375662	0.0166116	0.442196	0.103464	0.0306024	0.295777	2.7516	1.4603	0.039634	Predicted intracellular proteins, Transporters		Actin-binding, Calmodulin-binding, Motor protein, Myosin	Cells in glomeruli: Medium Cells in tubules: Medium	not prognostic in renal cancer
P01011	3	15.9048	2.3009	0.999983	MCD	CTR	Alpha-1-antichymotrypsin	SERPINA3	0.244729	0.0722992	0.295426	0.563098	0.120838	0.214595	2.3006	1.202	0.022472	Cancer-related genes, Candidate cardiovascular disease genes, Metabolic proteins, Plasma proteins, Predicted intracellular proteins, Predicted secreted proteins	Acute phase	Protease inhibitor, Serine protease inhibitor	Proximal tubules (cell body): Medium	not prognostic in renal cancer
P26038	16	99.2058	1.98473	0.998477	MCD	CTR	Moesin	MSN	0.758093	0.190856	0.251758	1.50461	0.377415	0.25084	1.9847	0.98892	0.024515	Cancer-related genes, Disease related genes, Human disease related genes, Plasma proteins, Predicted intracellular proteins	Host-virus interaction		Cells in glomeruli: Medium Cells in tubules: Medium	MSN is prognostic, high expression is unfavorable in renal cancer (1.60e-5)
P60660	6	38.4146	1.87642	0.999994	MCD	CTR	Myosin light polypeptide 6	MYL6	0.36705	0.00531782	0.014488	0.68874	0.126373	0.183484	1.8763	0.90792	0.0019416	Plasma proteins, Predicted intracellular proteins		Motor protein, Muscle protein, Myosin	Cells in glomeruli: Medium Cells in tubules: Low	not prognostic in renal cancer
P68363	12	101.826	1.63512	0.99908	MCD	CTR	Tubulin alpha-1B chain	TUBA1B	0.492779	0.0344488	0.0699072	0.805752	0.131894	0.163691	1.6351	0.70941	0.0020924	Predicted intracellular proteins		Hydrolase	Cells in glomeruli: Medium Cells in tubules: Medium	TUBA1B is prognostic, high expression is unfavorable in renal cancer (2.85e-12)
P08473	7	38.6319	1.54095	0.99146	MCD	CTR	Neprilysin	MME	0.217756	0.0448648	0.206032	0.335551	0.0577706	0.172166	1.5412	0.62401	0.048928	Cancer-related genes, Candidate cardiovascular disease genes, CD markers, Disease related genes, Enzymes, FDA approved drug targets, Human disease related genes, Plasma proteins, Predicted intracellular proteins, Predicted membrane proteins		Hydrolase, Metalloprotease, Protease	Cells in glomeruli: High Proximal tubules (microvilli): High	not prognostic in renal cancer
P0DMV8	7	56.3003	1.80171	1	CTR	MCD	Heat shock 70 kDa protein 1A	HSPA1A	0.267825	0.0367233	0.137117	0.148651	0.0260168	0.17502	0.55512	-0.84914	0.0030875	Disease related genes, Predicted intracellular proteins	Host-virus interaction, Stress response	Chaperone, Host cell receptor for virus entry, Receptor	Cells in glomeruli: Low Cells in tubules: Medium	not prognostic in renal cancer
P61313	2	10.2275	1.83907	0.98456	CTR	MCD	60S ribosomal protein L15	RPL15	0.0964606	0.0121335	0.125787	0.0524507	0.021608	0.411968	0.54361	-0.87936	0.02583	Disease related genes, Human disease related genes, Plasma proteins, Predicted intracellular proteins, Ribosomal proteins		Ribonucleoprotein, Ribosomal protein		not prognostic in renal cancer
P09210	5	30.1528	1.84109	0.999994	CTR	MCD	Glutathione S-transferase A2	GSTA2	0.36671	0.0361233	0.0985063	0.199181	0.0569368	0.285855	0.54322	-0.88038	0.010132	Enzymes, Metabolic proteins, Predicted intracellular proteins		Transferase	Cells in tubules: Medium	GSTA2 is prognostic, high expression is unfavorable in renal cancer (1.17e-4)
P30101	5	28.3363	1.84679	0.998868	CTR	MCD	Protein disulfide-isomerase A3	PDIA3	0.114055	0.02612	0.229012	0.0617586	0.0170559	0.27617	0.54126	-0.8856	0.023433	Enzymes, Metabolic proteins, Plasma proteins, Predicted intracellular proteins, Transporters		Isomerase	Cells in glomeruli: Medium Cells in tubules: High	PDIA3 is prognostic, high expression is unfavorable in renal cancer (2.11e-8)
Q14240	3	14.416	1.84887	1	CTR	MCD	Eukaryotic initiation factor 4A-II	EIF4A2	0.0913939	0.00423206	0.0463058	0.0494322	0.0135214	0.273535	0.54068	-0.88716	0.0096436	Cancer-related genes, Enzymes, Plasma proteins, Predicted intracellular proteins	Host-virus interaction, Protein biosynthesis	Helicase, Hydrolase, Initiation factor, RNA-binding	Cells in glomeruli: High Cells in tubules: High	not prognostic in renal cancer
P06753	2	11.2813	1.87462	0.990369	CTR	MCD	Tropomyosin alpha-3 chain	TPM3	0.0733035	0.00959019	0.130828	0.039103	0.0174978	0.447479	0.53315	-0.90738	0.024878	Cancer-related genes, Disease related genes, Human disease related genes, Plasma proteins, Predicted intracellular proteins		Actin-binding, Muscle protein	Cells in glomeruli: Medium Cells in tubules: Medium	TPM3 is prognostic, high expression is unfavorable in renal cancer (3.12e-5)
P39060	5	29.7612	1.90354	0.942319	CTR	MCD	Collagen alpha-1(XVIII) chain	COL18A1	0.136379	0.0361029	0.264725	0.0716449	0.0363207	0.506954	0.52535	-0.92865	0.047863	Cancer-related genes, Disease related genes, Human disease related genes, Plasma proteins, Predicted intracellular proteins, Predicted secreted proteins	Cell adhesion		Cells in glomeruli: High Cells in tubules: High	not prognostic in renal cancer
Q562R1	2	11.433	2.04919	0.999653	CTR	MCD	Beta-actin-like protein 2	ACTBL2	0.471039	0.0555675	0.117968	0.229865	0.0964121	0.419429	0.48796	-1.0352	0.020638	Plasma proteins, Predicted intracellular proteins			Cells in glomeruli: Not detected Cells in tubules: Not detected	not prognostic in renal cancer
P47914	1	5.283	1.40842	0.125652	CTR	MCD	60S ribosomal protein L29	RPL29	0.0400152	0.00341854	0.0854309	0.0236762	0.0157296	0.664365	0.4763	-1.0701	0.046317	Predicted intracellular proteins, Ribosomal proteins		Heparin-binding, Ribonucleoprotein, Ribosomal protein	Cells in glomeruli: Low Cells in tubules: Medium	not prognostic in renal cancer
Q15365	4	21.6247	2.10546	0.994904	CTR	MCD	Poly(rC)-binding protein 1	PCBP1	0.0943538	0.0119208	0.126341	0.044814	0.0207583	0.463211	0.47512	-1.0736	0.024744	Cancer-related genes, Plasma proteins, Predicted intracellular proteins	Viral RNA replication	DNA-binding, Ribonucleoprotein, RNA-binding	Cells in glomeruli: Low Cells in tubules: High	PCBP1 is prognostic, high expression is favorable in renal cancer (1.71e-5)
P06703	3	22.025	2.17671	0.996399	CTR	MCD	Protein S100-A6	S100A6	0.462038	0.133903	0.289809	0.212264	0.0844093	0.397662	0.4594	-1.1222	0.034076	Cancer-related genes, Plasma proteins, Predicted intracellular proteins			Bowman's capsule: Medium Cells in glomeruli: Medium Collecting ducts: Medium Distal tubules: Medium Proximal tubules (cell body): Medium	not prognostic in renal cancer
P02743	3	19.8661	2.24097	0.976116	CTR	MCD	Serum amyloid P-component	APCS	0.118785	0.0135925	0.11443	0.0530059	0.0395551	0.74624	0.44613	-1.1645	0.039925	Disease related genes, Plasma proteins, Potential drug targets, Predicted secreted proteins, Transporters			Cells in glomeruli: Not detected Cells in tubules: Not detected	not prognostic in renal cancer
P07305	1	5.2707	2.34016	0.991326	CTR	MCD	Histone H1.0	H1-0	0.209074	0.0738097	0.353032	0.0893418	0.0390486	0.43707	0.42726	-1.2268	0.019026	Plasma proteins, Predicted intracellular proteins		DNA-binding	Bowman's capsule: High Cells in glomeruli: High Collecting ducts: High Distal tubules: High Proximal tubules (cell body): High	H1-0 is prognostic, high expression is favorable in renal cancer (7.68e-7)
P35580	6	27.7022	2.56044	0.995571	CTR	MCD	Myosin-10	MYH10	0.175754	0.0511251	0.290889	0.0686423	0.0427282	0.622477	0.39059	-1.3563	0.039675	Disease related genes, Plasma proteins, Predicted intracellular proteins	Cell adhesion, Cell shape	Actin-binding, Calmodulin-binding, Motor protein, Myosin	Cells in glomeruli: Low Cells in tubules: High	MYH10 is prognostic, high expression is favorable in renal cancer (1.38e-4)
P04439	2	13.2113	2.64259	0.868376	CTR	MCD	HLA class I histocompatibility antigen_ A alpha chain	HLA-A	0.0621321	0.0313548	0.504647	0.0235118	0.0183624	0.780987	0.37874	-1.4007	0.04068	Cancer-related genes, Disease related genes, Human disease related genes, Plasma proteins, Potential drug targets, Predicted intracellular proteins, Predicted membrane proteins, Transporters	Adaptive immunity, Host-virus interaction, Immunity, Innate immunity		Cells in glomeruli: Not detected Cells in tubules: Not detected	not prognostic in renal cancer
P48681	24	149.144	2.67386	0.988823	CTR	MCD	Nestin	NES	0.266913	0.109626	0.410718	0.0998229	0.0574049	0.575067	0.37403	-1.4188	0.021704	Plasma proteins, Predicted intracellular proteins	Neurogenesis	Developmental protein	Cells in glomeruli: High	NES is prognostic, high expression is unfavorable in renal cancer (8.02e-7)
P02748	1	6.1092	2.71026	0.837907	CTR	MCD	Complement component C9	C9	0.054755	0.0263075	0.480458	0.0202029	0.0181715	0.899453	0.3692	-1.4375	0.034354	Disease related genes, Human disease related genes, Plasma proteins, Predicted intracellular proteins, Predicted secreted proteins	Complement alternate pathway, Complement pathway, Cytolysis, Immunity, Innate immunity		Cells in glomeruli: Not detected Cells in tubules: Not detected	not prognostic in renal cancer
P61981	7	49.9024	2.80185	0.999142	CTR	MCD	14-3-3 protein gamma	YWHAG	0.445257	0.166523	0.373994	0.158915	0.0699927	0.440441	0.35689	-1.4864	0.028229	Disease related genes, Human disease related genes, Plasma proteins, Predicted intracellular proteins			Cells in glomeruli: Medium Cells in tubules: Medium	YWHAG is prognostic, high expression is unfavorable in renal cancer (4.01e-4)
P12277	2	10.3916	2.82988	0.993526	CTR	MCD	Creatine kinase B-type	CKB	0.0465692	0.0185355	0.39802	0.0164563	0.00877328	0.533127	0.35304	-1.5021	0.023672	Cancer-related genes, Candidate cardiovascular disease genes, Enzymes, FDA approved drug targets, Metabolic proteins, Plasma proteins, Predicted intracellular proteins		Kinase, Transferase	Collecting ducts: Medium Distal tubules: Medium	CKB is prognostic, high expression is favorable in renal cancer (4.02e-8)
Q9H299	1	5.9765	3.73517	0.999947	CTR	MCD	SH3 domain-binding glutamic acid-rich-like protein 3	SH3BGRL3	0.063539	0.0125967	0.198251	0.0246012	0.0131639	0.535093	0.34971	-1.5158	0.0080381	Plasma proteins, Predicted intracellular proteins			Cells in glomeruli: Medium	SH3BGRL3 is prognostic, high expression is unfavorable in renal cancer (2.17e-10)
Q07157	9	45.3636	3.21003	0.988998	CTR	MCD	Tight junction protein ZO-1	TJP1	0.145814	0.0692705	0.475061	0.0454245	0.0307088	0.67604	0.31166	-1.682	0.048273	Predicted intracellular proteins, Transporters		Calmodulin-binding	Cells in glomeruli: Medium Cells in tubules: Low	TJP1 is prognostic, high expression is favorable in renal cancer (1.72e-4)
P26006	3	20.1183	3.21583	0.997036	CTR	MCD	Integrin alpha-3	ITGA3	0.0885802	0.0368245	0.415719	0.027545	0.0176573	0.641035	0.31095	-1.6852	0.023678	Cancer-related genes, CD markers, Disease related genes, Human disease related genes, Predicted intracellular proteins, Predicted membrane proteins	Cell adhesion	Integrin, Receptor	Cells in glomeruli: High Cells in tubules: High	not prognostic in renal cancer
P63104	4	33.4782	3.39353	0.999372	CTR	MCD	14-3-3 protein zeta/delta	YWHAZ	0.142304	0.0564331	0.396567	0.041934	0.0251733	0.600309	0.29459	-1.7632	0.017329	Plasma proteins, Predicted intracellular proteins, Transporters			Cells in glomeruli: High Cells in tubules: High	YWHAZ is prognostic, high expression is unfavorable in renal cancer (2.03e-6)
Q14894	1	5.4738	3.50861	0.996731	CTR	MCD	Ketimine reductase mu-crystallin	CRYM	0.0701253	0.0248555	0.354444	0.0199866	0.0155214	0.776588	0.28489	-1.8115	0.014741	Disease related genes, Enzymes, Human disease related genes, Potential drug targets, Predicted intracellular proteins		Oxidoreductase	Proximal tubules (cell body): High	not prognostic in renal cancer
P05023	3	17.3583	3.72682	0.994578	CTR	MCD	Sodium/potassium-transporting ATPase subunit alpha-1	ATP1A1	0.0519248	0.0233275	0.449256	0.0139327	0.0119828	0.860048	0.26842	-1.8974	0.023399	Cancer-related genes, Disease related genes, Enzymes, FDA approved drug targets, Human disease related genes, Metabolic proteins, Plasma proteins, Predicted membrane proteins, Transporters	Ion transport, Potassium transport, Sodium transport, Sodium/potassium transport, Transport	Translocase	Bowman's capsule: Low Cells in glomeruli: Low Collecting ducts: High Distal tubules: High Proximal tubules (cell body): High	ATP1A1 is prognostic, high expression is favorable in renal cancer (8.98e-8)
Q13228	2	11.0834	3.79933	0.869049	CTR	MCD	Methanethiol oxidase	SELENBP1	0.11736	0.083909	0.714969	0.0308898	0.0346922	1.12309	0.26352	-1.924	0.048584	Disease related genes, Enzymes, Human disease related genes, Plasma proteins, Potential drug targets, Predicted intracellular proteins	Protein transport, Transport	Oxidoreductase	Proximal tubules (cell body): Medium	not prognostic in renal cancer
Q9UBI6	2	10.6938	3.80092	0.92257	CTR	MCD	Guanine nucleotide-binding protein G(I)/G(S)/G(O) subunit gamma-12	GNG12	0.0885161	0.0574323	0.648835	0.0232881	0.0235421	1.01091	0.26318	-1.9259	0.045879	Predicted intracellular proteins, RAS pathway related proteins		Transducer	Cells in glomeruli: Low Cells in tubules: Medium	not prognostic in renal cancer
A0A075B6P5	1	5.5487	3.95342	0.994133	CTR	MCD	Immunoglobulin kappa variable 2-28	IGKV2-28	0.114847	0.0488167	0.42506	0.0290499	0.0303428	1.04451	0.25289	-1.9834	0.021273	Immunoglobulin genes, Predicted secreted proteins	Adaptive immunity, Immunity
P59665	4	35.904	3.97555	0.999999	CTR	MCD	Neutrophil defensin 1	DEFA1	0.390699	0.143591	0.367522	0.0982757	0.0359915	0.36623	0.25155	-1.9911	0.0035737	Cancer-related genes, Plasma proteins, Predicted secreted proteins, Transporters	Antiviral defense, Host-virus interaction	Antibiotic, Antimicrobial, Defensin, Fungicide		not prognostic in renal cancer
P55290	5	24.692	4.14858	0.930371	CTR	MCD	Cadherin-13	CDH13	0.0641716	0.0423893	0.660561	0.0154683	0.0174072	1.12534	0.24125	-2.0514	0.045567	Plasma proteins, Predicted intracellular proteins	Cell adhesion		Cells in glomeruli: High	CDH13 is prognostic, high expression is unfavorable in renal cancer (1.73e-6)
A0A0B4J1V1	1	7.2267	4.35701	0.988561	CTR	MCD	Immunoglobulin heavy variable 3-21	IGHV3-21	0.0913333	0.042013	0.459996	0.0209624	0.0212472	1.01359	0.22971	-2.1221	0.016169	Immunoglobulin genes, Predicted secreted proteins	Adaptive immunity, Immunity			IGHV3-21 is prognostic, high expression is unfavorable in renal cancer (9.31e-8)
O75083	6	31.3764	4.45489	0.975862	CTR	MCD	WD repeat-containing protein 1	WDR1	0.0524306	0.0316676	0.603991	0.0117692	0.0108467	0.921619	0.22452	-2.1551	0.038876	Disease related genes, Human disease related genes, Plasma proteins, Predicted intracellular proteins		Actin-binding	Cells in glomeruli: Low Cells in tubules: High	WDR1 is prognostic, high expression is favorable in renal cancer (1.73e-5)
P50395	2	14.6413	4.56334	0.99643	CTR	MCD	Rab GDP dissociation inhibitor beta	GDI2	0.13385	0.0703224	0.525383	0.0293315	0.0193862	0.660934	0.21917	-2.1899	0.023857	Plasma proteins, Predicted intracellular proteins		GTPase activation	Cells in glomeruli: Low Cells in tubules: Medium	not prognostic in renal cancer
P62258	1	5.391	4.70701	1	CTR	MCD	14-3-3 protein epsilon	YWHAE	0.170215	0.0232305	0.136477	0.036162	0.0182473	0.504598	0.21253	-2.2342	0.0011114	Cancer-related genes, Plasma proteins, Predicted intracellular proteins, Transporters	Host-virus interaction		Cells in glomeruli: Medium Cells in tubules: Medium	not prognostic in renal cancer
Q13885	2	17.3816	4.70481	0.999827	CTR	MCD	Tubulin beta-2A chain	TUBB2A	0.0764164	0.0313724	0.410545	0.0162422	0.014464	0.89052	0.2123	-2.2358	0.0099359	Disease related genes, Human disease related genes, Predicted intracellular proteins			Cells in glomeruli: Not detected Cells in tubules: Not detected	TUBB2A is prognostic, high expression is favorable in renal cancer (4.65e-4)
P61158	1	5.9199	6.9578	1	CTR	MCD	Actin-related protein 3	ACTR3	0.0829137	0.0143083	0.172569	0.012193	0.00866033	0.710272	0.14711	-2.7651	0.0036656	Plasma proteins, Predicted intracellular proteins	Cilium biogenesis/degradation	Actin-binding	Cells in glomeruli: Medium Cells in tubules: High	ACTR3 is prognostic, high expression is unfavorable in renal cancer (3.81e-5)
P50453	1	5.8278	14.5275	0.994803	CTR	MCD	Serpin B9	SERPINB9	0.021843	0.0147963	0.677394	0.00237298	0.000514461	0.2168	0.11936	-3.0666	0.027672	Predicted intracellular proteins		Protease inhibitor, Serine protease inhibitor	Cells in glomeruli: Not detected Cells in tubules: Not detected	SERPINB9 is prognostic, high expression is unfavorable in renal cancer (1.66e-6)

## Sheet: Table S5
Table S5. STRING enrichment analysis results of DEPs identified. The results of the STRING enrichment analysis were obtained by utilizing COMPARTMENTS, GO Molecular Function, and KEGG pathways ontologies, with a confidence level of 0.7 and a false discovery rate (FDR) of less than 0.05
Ontology/ Database	#term ID	Term description	Observed gene count	Background gene count	Strength	False discovery rate	Matching proteins in network (IDs)	Matching proteins in the network (labels)
COMPARTMENTS	GOCC:0005615	Extracellular space	19	1027	0.85	1.56e-08	9606.ENSP00000223642,9606.ENSP00000255040,9606.ENSP00000263408,9606.ENSP00000264335,9606.ENSP00000268613,9606.ENSP00000300289,9606.ENSP00000315190,9606.ENSP00000346032,9606.ENSP00000352798,9606.ENSP00000353408,9606.ENSP00000364802,9606.ENSP00000370074,9606.ENSP00000372139,9606.ENSP00000379287,9606.ENSP00000379873,9606.ENSP00000418525,9606.ENSP00000450540,9606.ENSP00000452662,9606.ENSP00000494708	C5,APCS,C9,YWHAE,CDH13,PDIA3,ITGA3,ANXA2,COL18A1,MSN,HSPA1A,SERPINB9,DEFA1,YWHAZ,HLA-A,MME,SERPINA3,IGKV2D-28,HBD
COMPARTMENTS	GOCC:0005925	Focal adhesion	12	269	1.23	1.56e-08	9606.ENSP00000228825,9606.ENSP00000263238,9606.ENSP00000264335,9606.ENSP00000268613,9606.ENSP00000297185,9606.ENSP00000300289,9606.ENSP00000306330,9606.ENSP00000315190,9606.ENSP00000353408,9606.ENSP00000364802,9606.ENSP00000379287,9606.ENSP00000418525	ARPC3,ACTR3,YWHAE,CDH13,HSPA9,PDIA3,YWHAG,ITGA3,MSN,HSPA1A,YWHAZ,MME
COMPARTMENTS	GOCC:0070161	Anchoring junction	15	553	1.01	1.56e-08	9606.ENSP00000225430,9606.ENSP00000228825,9606.ENSP00000263238,9606.ENSP00000264335,9606.ENSP00000268613,9606.ENSP00000297185,9606.ENSP00000300289,9606.ENSP00000306330,9606.ENSP00000315190,9606.ENSP00000348416,9606.ENSP00000353408,9606.ENSP00000364802,9606.ENSP00000379287,9606.ENSP00000418525,9606.ENSP00000427687	RPL19,ARPC3,ACTR3,YWHAE,CDH13,HSPA9,PDIA3,YWHAG,ITGA3,TJP1,MSN,HSPA1A,YWHAZ,MME,WDR1
COMPARTMENTS	GOCC:0043230	Extracellular organelle	13	524	0.97	4.25e-07	9606.ENSP00000223642,9606.ENSP00000255040,9606.ENSP00000264335,9606.ENSP00000268613,9606.ENSP00000315190,9606.ENSP00000346032,9606.ENSP00000352798,9606.ENSP00000353408,9606.ENSP00000364802,9606.ENSP00000379287,9606.ENSP00000379873,9606.ENSP00000418525,9606.ENSP00000450540	C5,APCS,YWHAE,CDH13,ITGA3,ANXA2,COL18A1,MSN,HSPA1A,YWHAZ,HLA-A,MME,SERPINA3
COMPARTMENTS	GOCC:0005829	Cytosol	27	3054	0.52	4.82e-07	9606.ENSP00000219599,9606.ENSP00000222247,9606.ENSP00000223023,9606.ENSP00000225430,9606.ENSP00000228825,9606.ENSP00000263238,9606.ENSP00000264335,9606.ENSP00000294189,9606.ENSP00000299198,9606.ENSP00000305556,9606.ENSP00000306330,9606.ENSP00000309334,9606.ENSP00000326381,9606.ENSP00000348416,9606.ENSP00000353408,9606.ENSP00000353590,9606.ENSP00000357709,9606.ENSP00000364802,9606.ENSP00000369538,…	CRYM,RPL18A,WASL,RPL19,ARPC3,ACTR3,YWHAE,RPL29,CKB,PCBP1,YWHAG,RPL15,EIF4A2,TJP1,MSN,MYH10,S100A6,HSPA1A,GDI2,SERPINB9,YWHAZ,GSTA2,WDR1,MYL6,HBD,MYO1C,TPM3
COMPARTMENTS	GOCC:0072562	Blood microparticle	8	118	1.41	4.82e-07	9606.ENSP00000255040,9606.ENSP00000263408,9606.ENSP00000353408,9606.ENSP00000364802,9606.ENSP00000379287,9606.ENSP00000450540,9606.ENSP00000452662,9606.ENSP00000494708	APCS,C9,MSN,HSPA1A,YWHAZ,SERPINA3,IGKV2D-28,HBD
COMPARTMENTS	GOCC:0005576	Extracellular region	22	2079	0.6	1.14e-06	9606.ENSP00000223642,9606.ENSP00000255040,9606.ENSP00000263408,9606.ENSP00000264187,9606.ENSP00000264335,9606.ENSP00000268613,9606.ENSP00000300289,9606.ENSP00000315190,9606.ENSP00000346032,9606.ENSP00000352798,9606.ENSP00000353408,9606.ENSP00000364802,9606.ENSP00000369703,9606.ENSP00000370074,9606.ENSP00000372139,9606.ENSP00000379287,9606.ENSP00000379873,9606.ENSP00000418525,9606.ENSP00000450540,…	C5,APCS,C9,NID1,YWHAE,CDH13,PDIA3,ITGA3,ANXA2,COL18A1,MSN,HSPA1A,TUBB2A,SERPINB9,DEFA1,YWHAZ,HLA-A,MME,SERPINA3,IGKV2D-28,HBD,TPM3
COMPARTMENTS	GOCC:1903561	Extracellular vesicle	12	500	0.96	1.66e-06	9606.ENSP00000255040,9606.ENSP00000264335,9606.ENSP00000268613,9606.ENSP00000315190,9606.ENSP00000346032,9606.ENSP00000352798,9606.ENSP00000353408,9606.ENSP00000364802,9606.ENSP00000379287,9606.ENSP00000379873,9606.ENSP00000418525,9606.ENSP00000450540	APCS,YWHAE,CDH13,ITGA3,ANXA2,COL18A1,MSN,HSPA1A,YWHAZ,HLA-A,MME,SERPINA3
COMPARTMENTS	GOCC:0015629	Actin cytoskeleton	10	363	1.02	9.2e-06	9606.ENSP00000223023,9606.ENSP00000228825,9606.ENSP00000263238,9606.ENSP00000344504,9606.ENSP00000348416,9606.ENSP00000353590,9606.ENSP00000427687,9606.ENSP00000446955,9606.ENSP00000496954,9606.ENSP00000498577	WASL,ARPC3,ACTR3,H1-0,TJP1,MYH10,WDR1,MYL6,MYO1C,TPM3
COMPARTMENTS	GOCC:0065010	Extracellular membrane-bounded organelle	11	473	0.94	9.2e-06	9606.ENSP00000255040,9606.ENSP00000268613,9606.ENSP00000315190,9606.ENSP00000346032,9606.ENSP00000352798,9606.ENSP00000353408,9606.ENSP00000364802,9606.ENSP00000379287,9606.ENSP00000379873,9606.ENSP00000418525,9606.ENSP00000450540	APCS,CDH13,ITGA3,ANXA2,COL18A1,MSN,HSPA1A,YWHAZ,HLA-A,MME,SERPINA3
COMPARTMENTS	GOCC:0070062	Extracellular exosome	10	428	0.95	3.16e-05	9606.ENSP00000264335,9606.ENSP00000268613,9606.ENSP00000315190,9606.ENSP00000346032,9606.ENSP00000352798,9606.ENSP00000353408,9606.ENSP00000364802,9606.ENSP00000379287,9606.ENSP00000379873,9606.ENSP00000418525	YWHAE,CDH13,ITGA3,ANXA2,COL18A1,MSN,HSPA1A,YWHAZ,HLA-A,MME
COMPARTMENTS	GOCC:0043226	Organelle	43	10113	0.21	0.00043	9606.ENSP00000219599,9606.ENSP00000222247,9606.ENSP00000223023,9606.ENSP00000223642,9606.ENSP00000225430,9606.ENSP00000228825,9606.ENSP00000255040,9606.ENSP00000263238,9606.ENSP00000264335,9606.ENSP00000268613,9606.ENSP00000270792,9606.ENSP00000294189,9606.ENSP00000297185,9606.ENSP00000299198,9606.ENSP00000300289,9606.ENSP00000305556,9606.ENSP00000306330,9606.ENSP00000309334,9606.ENSP00000315190,…	CRYM,RPL18A,WASL,C5,RPL19,ARPC3,APCS,ACTR3,YWHAE,CDH13,SH3BGRL3,RPL29,HSPA9,CKB,PDIA3,PCBP1,YWHAG,RPL15,ITGA3,TUBA1B,H1-0,ANXA2,TJP1,COL18A1,MSN,MYH10,NES,S100A6,HSPA1A,GDI2,TUBB2A,SERPINB9,DEFA1,YWHAZ,HLA-A,SELENBP1,MME,WDR1,ATP1A1,MYL6,SERPINA3,MYO1C,TPM3
COMPARTMENTS	GOCC:0043232	Intracellular non-membrane-bounded organelle	23	3309	0.42	0.00054	9606.ENSP00000222247,9606.ENSP00000223023,9606.ENSP00000225430,9606.ENSP00000228825,9606.ENSP00000263238,9606.ENSP00000294189,9606.ENSP00000297185,9606.ENSP00000305556,9606.ENSP00000309334,9606.ENSP00000336799,9606.ENSP00000344504,9606.ENSP00000346032,9606.ENSP00000348416,9606.ENSP00000353408,9606.ENSP00000353590,9606.ENSP00000357206,9606.ENSP00000364802,9606.ENSP00000369703,9606.ENSP00000397261,…	RPL18A,WASL,RPL19,ARPC3,ACTR3,RPL29,HSPA9,PCBP1,RPL15,TUBA1B,H1-0,ANXA2,TJP1,MSN,MYH10,NES,HSPA1A,TUBB2A,SELENBP1,WDR1,MYL6,MYO1C,TPM3
COMPARTMENTS	GOCC:0005737	Cytoplasm	38	8195	0.24	0.00059	9606.ENSP00000219599,9606.ENSP00000222247,9606.ENSP00000223023,9606.ENSP00000225430,9606.ENSP00000228825,9606.ENSP00000263238,9606.ENSP00000264335,9606.ENSP00000268613,9606.ENSP00000270792,9606.ENSP00000294189,9606.ENSP00000297185,9606.ENSP00000299198,9606.ENSP00000300289,9606.ENSP00000305556,9606.ENSP00000306330,9606.ENSP00000309334,9606.ENSP00000326381,9606.ENSP00000344504,9606.ENSP00000346032,…	CRYM,RPL18A,WASL,RPL19,ARPC3,ACTR3,YWHAE,CDH13,SH3BGRL3,RPL29,HSPA9,CKB,PDIA3,PCBP1,YWHAG,RPL15,EIF4A2,H1-0,ANXA2,TJP1,COL18A1,MSN,MYH10,S100A6,HSPA1A,GDI2,SERPINB9,DEFA1,YWHAZ,HLA-A,MME,GSTA2,WDR1,MYL6,SERPINA3,HBD,MYO1C,TPM3
COMPARTMENTS	GOCC:0022625	Cytosolic large ribosomal subunit	4	38	1.6	0.00059	9606.ENSP00000222247,9606.ENSP00000225430,9606.ENSP00000294189,9606.ENSP00000309334	RPL18A,RPL19,RPL29,RPL15
COMPARTMENTS	GOCC:0031982	Vesicle	18	2125	0.51	0.00059	9606.ENSP00000223023,9606.ENSP00000255040,9606.ENSP00000264335,9606.ENSP00000268613,9606.ENSP00000300289,9606.ENSP00000305556,9606.ENSP00000306330,9606.ENSP00000315190,9606.ENSP00000346032,9606.ENSP00000352798,9606.ENSP00000353408,9606.ENSP00000364802,9606.ENSP00000369538,9606.ENSP00000372139,9606.ENSP00000379287,9606.ENSP00000379873,9606.ENSP00000418525,9606.ENSP00000450540	WASL,APCS,YWHAE,CDH13,PDIA3,PCBP1,YWHAG,ITGA3,ANXA2,COL18A1,MSN,HSPA1A,GDI2,DEFA1,YWHAZ,HLA-A,MME,SERPINA3
COMPARTMENTS	GOCC:0005856	Cytoskeleton	15	1575	0.56	0.0011	9606.ENSP00000223023,9606.ENSP00000228825,9606.ENSP00000263238,9606.ENSP00000336799,9606.ENSP00000344504,9606.ENSP00000348416,9606.ENSP00000353408,9606.ENSP00000353590,9606.ENSP00000357206,9606.ENSP00000364802,9606.ENSP00000369703,9606.ENSP00000427687,9606.ENSP00000446955,9606.ENSP00000496954,9606.ENSP00000498577	WASL,ARPC3,ACTR3,TUBA1B,H1-0,TJP1,MSN,MYH10,NES,HSPA1A,TUBB2A,WDR1,MYL6,MYO1C,TPM3
COMPARTMENTS	GOCC:0110165	Cellular anatomical entity	49	14060	0.12	0.0045	9606.ENSP00000219599,9606.ENSP00000222247,9606.ENSP00000223023,9606.ENSP00000223642,9606.ENSP00000225430,9606.ENSP00000228825,9606.ENSP00000255040,9606.ENSP00000263238,9606.ENSP00000263408,9606.ENSP00000264187,9606.ENSP00000264335,9606.ENSP00000268613,9606.ENSP00000270792,9606.ENSP00000294189,9606.ENSP00000297185,9606.ENSP00000299198,9606.ENSP00000300289,9606.ENSP00000305556,9606.ENSP00000306330,…	CRYM,RPL18A,WASL,C5,RPL19,ARPC3,APCS,ACTR3,C9,NID1,YWHAE,CDH13,SH3BGRL3,RPL29,HSPA9,CKB,PDIA3,PCBP1,YWHAG,RPL15,ITGA3,EIF4A2,TUBA1B,H1-0,ANXA2,TJP1,COL18A1,MSN,MYH10,NES,S100A6,HSPA1A,GDI2,TUBB2A,SERPINB9,DEFA1,YWHAZ,HLA-A,SELENBP1,MME,GSTA2,WDR1,ATP1A1,MYL6,SERPINA3,IGKV2D-28,HBD,MYO1C,TPM3
COMPARTMENTS	GOCC:0035578	Azurophil granule lumen	4	91	1.22	0.0114	9606.ENSP00000346032,9606.ENSP00000369538,9606.ENSP00000372139,9606.ENSP00000450540	ANXA2,GDI2,DEFA1,SERPINA3
COMPARTMENTS	GOCC:0032991	Protein-containing complex	27	5325	0.28	0.0115	9606.ENSP00000222247,9606.ENSP00000223642,9606.ENSP00000225430,9606.ENSP00000228825,9606.ENSP00000263238,9606.ENSP00000263408,9606.ENSP00000264187,9606.ENSP00000268613,9606.ENSP00000294189,9606.ENSP00000297185,9606.ENSP00000299198,9606.ENSP00000300289,9606.ENSP00000309334,9606.ENSP00000315190,9606.ENSP00000326381,9606.ENSP00000344504,9606.ENSP00000346032,9606.ENSP00000348416,9606.ENSP00000352798,…	RPL18A,C5,RPL19,ARPC3,ACTR3,C9,NID1,CDH13,RPL29,HSPA9,CKB,PDIA3,RPL15,ITGA3,EIF4A2,H1-0,ANXA2,TJP1,COL18A1,MYH10,HSPA1A,HLA-A,ATP1A1,MYL6,HBD,MYO1C,TPM3
COMPARTMENTS	GOCC:0005885	Arp2/3 protein complex	2	9	1.93	0.0326	9606.ENSP00000228825,9606.ENSP00000263238	ARPC3,ACTR3
COMPARTMENTS	GOCC:0042824	MHC class I peptide loading complex	2	9	1.93	0.0326	9606.ENSP00000300289,9606.ENSP00000379873	PDIA3,HLA-A
COMPARTMENTS	GOCC:0005844	Polysome	3	54	1.32	0.0374	9606.ENSP00000222247,9606.ENSP00000225430,9606.ENSP00000353590	RPL18A,RPL19,MYH10
COMPARTMENTS	GOCC:0099513	Polymeric cytoskeletal fiber	6	382	0.77	0.0416	9606.ENSP00000223023,9606.ENSP00000336799,9606.ENSP00000357206,9606.ENSP00000369703,9606.ENSP00000496954,9606.ENSP00000498577	WASL,TUBA1B,NES,TUBB2A,MYO1C,TPM3
COMPARTMENTS	GOCC:0005622	Intracellular	42	11512	0.14	0.0437	9606.ENSP00000219599,9606.ENSP00000222247,9606.ENSP00000223023,9606.ENSP00000225430,9606.ENSP00000228825,9606.ENSP00000263238,9606.ENSP00000264335,9606.ENSP00000268613,9606.ENSP00000270792,9606.ENSP00000294189,9606.ENSP00000297185,9606.ENSP00000299198,9606.ENSP00000300289,9606.ENSP00000305556,9606.ENSP00000306330,9606.ENSP00000309334,9606.ENSP00000326381,9606.ENSP00000336799,9606.ENSP00000344504,…	CRYM,RPL18A,WASL,RPL19,ARPC3,ACTR3,YWHAE,CDH13,SH3BGRL3,RPL29,HSPA9,CKB,PDIA3,PCBP1,YWHAG,RPL15,EIF4A2,TUBA1B,H1-0,ANXA2,TJP1,COL18A1,MSN,MYH10,NES,S100A6,HSPA1A,GDI2,TUBB2A,SERPINB9,DEFA1,YWHAZ,HLA-A,SELENBP1,MME,GSTA2,WDR1,MYL6,SERPINA3,HBD,MYO1C,TPM3
COMPARTMENTS	GOCC:0005579	Membrane attack complex	2	12	1.8	0.045	9606.ENSP00000223642,9606.ENSP00000263408	C5,C9
COMPARTMENTS	GOCC:0005604	Basement membrane	3	61	1.27	0.046	9606.ENSP00000264187,9606.ENSP00000346032,9606.ENSP00000352798	NID1,ANXA2,COL18A1
COMPARTMENTS	GOCC:0016459	Myosin complex	3	61	1.27	0.046	9606.ENSP00000353590,9606.ENSP00000446955,9606.ENSP00000496954	MYH10,MYL6,MYO1C
COMPARTMENTS	GOCC:0099512	Supramolecular fiber	7	555	0.68	0.046	9606.ENSP00000223023,9606.ENSP00000336799,9606.ENSP00000353590,9606.ENSP00000357206,9606.ENSP00000369703,9606.ENSP00000496954,9606.ENSP00000498577	WASL,TUBA1B,MYH10,NES,TUBB2A,MYO1C,TPM3
COMPARTMENTS	GOCC:1990904	Ribonucleoprotein complex	7	564	0.67	0.0463	9606.ENSP00000222247,9606.ENSP00000225430,9606.ENSP00000294189,9606.ENSP00000309334,9606.ENSP00000326381,9606.ENSP00000353590,9606.ENSP00000364802	RPL18A,RPL19,RPL29,RPL15,EIF4A2,MYH10,HSPA1A
COMPARTMENTS	GOCC:0005884	Actin filament	3	65	1.24	0.0475	9606.ENSP00000223023,9606.ENSP00000496954,9606.ENSP00000498577	WASL,MYO1C,TPM3
GO Molecular Function	GO:0005198	Structural molecule activity	14	776	0.83	5.08e-05	9606.ENSP00000222247,9606.ENSP00000225430,9606.ENSP00000228825,9606.ENSP00000263238,9606.ENSP00000264187,9606.ENSP00000294189,9606.ENSP00000309334,9606.ENSP00000336799,9606.ENSP00000344504,9606.ENSP00000352798,9606.ENSP00000353408,9606.ENSP00000369703,9606.ENSP00000416706,9606.ENSP00000446955	RPL18A,RPL19,ARPC3,ACTR3,NID1,RPL29,RPL15,TUBA1B,H1-0,COL18A1,MSN,TUBB2A,ACTBL2,MYL6
GO Molecular Function	GO:0003723	RNA binding	19	1672	0.63	5.68e-05	9606.ENSP00000222247,9606.ENSP00000225430,9606.ENSP00000264335,9606.ENSP00000294189,9606.ENSP00000297185,9606.ENSP00000300289,9606.ENSP00000305556,9606.ENSP00000306330,9606.ENSP00000309334,9606.ENSP00000326381,9606.ENSP00000336799,9606.ENSP00000344504,9606.ENSP00000346032,9606.ENSP00000353408,9606.ENSP00000353590,9606.ENSP00000364802,9606.ENSP00000369538,9606.ENSP00000379287,9606.ENSP00000379873	RPL18A,RPL19,YWHAE,RPL29,HSPA9,PDIA3,PCBP1,YWHAG,RPL15,EIF4A2,TUBA1B,H1-0,ANXA2,MSN,MYH10,HSPA1A,GDI2,YWHAZ,HLA-A
GO Molecular Function	GO:0005515	Protein binding	38	7242	0.3	0.00019	9606.ENSP00000219599,9606.ENSP00000223023,9606.ENSP00000223642,9606.ENSP00000228825,9606.ENSP00000255040,9606.ENSP00000263238,9606.ENSP00000264187,9606.ENSP00000264335,9606.ENSP00000268613,9606.ENSP00000294189,9606.ENSP00000297185,9606.ENSP00000299198,9606.ENSP00000300289,9606.ENSP00000305556,9606.ENSP00000306330,9606.ENSP00000309334,9606.ENSP00000315190,9606.ENSP00000336799,9606.ENSP00000346032,…	CRYM,WASL,C5,ARPC3,APCS,ACTR3,NID1,YWHAE,CDH13,RPL29,HSPA9,CKB,PDIA3,PCBP1,YWHAG,RPL15,ITGA3,TUBA1B,ANXA2,TJP1,COL18A1,MSN,MYH10,NES,S100A6,GNG12,HSPA1A,GDI2,SERPINB9,YWHAZ,HLA-A,ACTBL2,MME,WDR1,ATP1A1,HBD,MYO1C,TPM3
GO Molecular Function	GO:0045296	Cadherin binding	9	334	1.01	0.00027	9606.ENSP00000264335,9606.ENSP00000268613,9606.ENSP00000294189,9606.ENSP00000305556,9606.ENSP00000309334,9606.ENSP00000346032,9606.ENSP00000348416,9606.ENSP00000364802,9606.ENSP00000379287	YWHAE,CDH13,RPL29,PCBP1,RPL15,ANXA2,TJP1,HSPA1A,YWHAZ
GO Molecular Function	GO:0050839	Cell adhesion molecule binding	11	560	0.87	0.00027	9606.ENSP00000264335,9606.ENSP00000268613,9606.ENSP00000294189,9606.ENSP00000305556,9606.ENSP00000309334,9606.ENSP00000315190,9606.ENSP00000346032,9606.ENSP00000348416,9606.ENSP00000353408,9606.ENSP00000364802,9606.ENSP00000379287	YWHAE,CDH13,RPL29,PCBP1,RPL15,ITGA3,ANXA2,TJP1,MSN,HSPA1A,YWHAZ
GO Molecular Function	GO:0005200	Structural constituent of cytoskeleton	6	107	1.33	0.00041	9606.ENSP00000228825,9606.ENSP00000263238,9606.ENSP00000336799,9606.ENSP00000353408,9606.ENSP00000369703,9606.ENSP00000416706	ARPC3,ACTR3,TUBA1B,MSN,TUBB2A,ACTBL2
GO Molecular Function	GO:0005488	Binding	48	12838	0.15	0.004	9606.ENSP00000219599,9606.ENSP00000222247,9606.ENSP00000223023,9606.ENSP00000223642,9606.ENSP00000225430,9606.ENSP00000228825,9606.ENSP00000255040,9606.ENSP00000263238,9606.ENSP00000264187,9606.ENSP00000264335,9606.ENSP00000268613,9606.ENSP00000289788,9606.ENSP00000294189,9606.ENSP00000297185,9606.ENSP00000299198,9606.ENSP00000300289,9606.ENSP00000305556,9606.ENSP00000306330,9606.ENSP00000309334,…	CRYM,RPL18A,WASL,C5,RPL19,ARPC3,APCS,ACTR3,NID1,YWHAE,CDH13,ZSCAN23,RPL29,HSPA9,CKB,PDIA3,PCBP1,YWHAG,RPL15,ITGA3,EIF4A2,TUBA1B,H1-0,ANXA2,TJP1,COL18A1,MSN,MYH10,NES,S100A6,GNG12,HSPA1A,GDI2,TUBB2A,SERPINB9,YWHAZ,HLA-A,SELENBP1,ACTBL2,MME,WDR1,ATP1A1,MYL6,SERPINA3,IGKV2D-28,HBD,MYO1C,TPM3
GO Molecular Function	GO:0003779	Actin binding	8	448	0.83	0.0144	9606.ENSP00000223023,9606.ENSP00000228825,9606.ENSP00000263238,9606.ENSP00000353408,9606.ENSP00000353590,9606.ENSP00000427687,9606.ENSP00000496954,9606.ENSP00000498577	WASL,ARPC3,ACTR3,MSN,MYH10,WDR1,MYO1C,TPM3
GO Molecular Function	GO:0044877	Protein-containing complex binding	12	1261	0.56	0.0496	9606.ENSP00000255040,9606.ENSP00000264187,9606.ENSP00000264335,9606.ENSP00000268613,9606.ENSP00000315190,9606.ENSP00000344504,9606.ENSP00000353590,9606.ENSP00000357206,9606.ENSP00000379873,9606.ENSP00000427687,9606.ENSP00000496954,9606.ENSP00000498577	APCS,NID1,YWHAE,CDH13,ITGA3,H1-0,MYH10,NES,HLA-A,WDR1,MYO1C,TPM3
KEGG pathway database	hsa05130	Pathogenic Escherichia coli infection	7	187	1.15	0.00024	9606.ENSP00000223023,9606.ENSP00000228825,9606.ENSP00000336799,9606.ENSP00000348416,9606.ENSP00000353590,9606.ENSP00000369703,9606.ENSP00000496954	WASL,ARPC3,TUBA1B,TJP1,MYH10,TUBB2A,MYO1C
KEGG pathway database	hsa04530	Tight junction	6	157	1.16	0.00072	9606.ENSP00000263238,9606.ENSP00000336799,9606.ENSP00000348416,9606.ENSP00000353408,9606.ENSP00000353590,9606.ENSP00000446955	ACTR3,TUBA1B,TJP1,MSN,MYH10,MYL6
KEGG pathway database	hsa04810	Regulation of actin cytoskeleton	6	209	1.04	0.0023	9606.ENSP00000223023,9606.ENSP00000228825,9606.ENSP00000315190,9606.ENSP00000353408,9606.ENSP00000353590,9606.ENSP00000360021	WASL,ARPC3,ITGA3,MSN,MYH10,GNG12
KEGG pathway database	hsa03010	Ribosome	4	131	1.06	0.0368	9606.ENSP00000222247,9606.ENSP00000225430,9606.ENSP00000294189,9606.ENSP00000309334	RPL18A,RPL19,RPL29,RPL15
